# Supplementary material for: Towards Marker-Assisted Breeding for Black Rot Bunch Resistance: Identification of a Major QTL in the Grapevine Cultivar ‘Merzling’
Source: Int J Mol Sci. 2023 Feb 10;24(4):3568. doi: 10.3390/ijms24043568 (PMC9961920; doi:10.3390/ijms24043568)
Supplement: Supplementary file 1 [file ijms-24-03568-s001.zip]

Archive with 7 entries (7 files):
- desktop.ini
- Figure S1.pdf
- Figure S2.pdf
- Figure S3.pdf
- Figure S4.pdf
- Figure S5.pdf
- Supplementary tables.xlsx
