# Supplementary material for: Towards Marker-Assisted Breeding for Black Rot Bunch Resistance: Identification of a Major QTL in the Grapevine Cultivar ‘Merzling’
Source: Int J Mol Sci. 2023 Feb 10;24(4):3568. doi: 10.3390/ijms24043568 (PMC9961920; doi:10.3390/ijms24043568)
Supplement: Supplementary file 1 [file ijms-24-03568-s001.zip › Supplementary tables.xlsx]

## Sheet: Table S1
Table S1. Phenotypic data within the M × T population (n = 147) of greenhouse (GL1, GL2, GL3, GL median and minimum) and field (FL, FS) green tissue evaluations, and cluster resistance trials (FC1, FC2, FC median and minimum) and sub-experiments (FC1a and b, FC2a and b). Resistance levels were scored according to Rex et al. 2014 (1 = very low; 3 = low; 5 = medium; 7 = high; 9 = very high. * = not…
GL1a	GL1b	GL2a	GL2b	GL2c	GL3a	GL3b	GL3c	GL1	GL2	GL3	GL_min	GL median	FL	FS	FC1	FC1a	FC1b	FC2	FC2a	FC2b	FC_min	FC median	Color
1	*	*	1	*	*	*	1	1	1	1	1	1	1	1	7	7	7	9	9	9	7	8	1
1	*	1	*	*	*	*	1	1	1	1	1	1	*	*	*	*	*	*	*	*	*	*	*
*	*	*	*	*	*	*	*	*	*	*	*	*	*	*	*	*	*	*	*	*	*	*	*
*	9	*	*	9	9	*	*	9	9	9	9	9	9	9	9	9	9	9	9	9	9	9	1
1	*	*	1	*	*	*	1	1	1	1	1	1	1	9	9	9	9	9	9	9	9	9	0
*	*	*	*	*	*	*	*	*	*	*	*	*	*	*	*	*	*	*	*	*	*	*	*
*	9	*	*	9	9	*	*	9	9	9	9	9	9	9	9	9	9	9	9	9	9	9	1
3	*	*	3	*	*	*	3	3	3	3	3	3	9	9	9	9	9	9	9	9	9	9	1
5	*	5	*	*	*	*	5	5	5	5	5	5	9	1	9	9	9	9	9	9	9	9	1
1	*	1	*	*	*	*	1	1	1	1	1	1	1	*	1	1	1	*	*	*	1	1	0
*	*	*	*	*	*	*	*	*	*	*	*	*	1	1	1	1	1	9	9	9	1	5	0
5	*	*	5	*	9	*	*	5	5	9	5	5	9	9	9	9	9	9	9	9	9	9	0
*	*	*	*	*	*	*	*	*	*	*	*	*	*	*	*	*	*	*	*	*	*	*	*
1	*	*	1	*	*	*	1	1	1	1	1	1	1	1	9	9	9	9	9	9	9	9	1
*	*	*	*	*	*	*	*	*	*	*	*	*	*	*	*	*	*	*	*	*	*	*	*
1	*	*	1	*	*	*	1	1	1	1	1	1	1	1	9	9	9	9	9	9	9	9	1
*	1	*	*	1	*	1	*	1	1	1	1	1	9	9	9	9	9	9	9	9	9	9	1
5	*	7	*	*	*	*	5	5	7	5	5	5	9	9	9	9	9	9	9	9	9	9	0
3	*	*	3	*	*	*	3	3	3	3	3	3	1	1	3	3	5	9	9	9	3	7	0
1	*	9	*	*	3	*	*	1	9	3	1	3	1	1	5	5	5	7	7	7	5	6	1
*	*	*	*	*	*	*	*	*	*	*	*	*	*	*	*	*	*	*	*	*	*	*	*
1	*	*	1	*	*	*	1	1	1	1	1	1	1	1	1	1	1	5	5	5	1	3	0
1	*	*	1	*	*	*	1	1	1	1	1	1	1	1	1	1	1	5	5	5	1	3	0
*	7	*	*	7	7	*	*	7	7	7	7	7	9	9	9	9	9	9	9	9	9	9	1
*	7	*	*	7	7	*	*	7	7	7	7	7	9	9	9	9	9	9	9	9	9	9	1
*	1	*	*	1	*	1	*	1	1	1	1	1	1	9	9	9	9	9	9	9	9	9	1
1	*	1	*	*	1	*	*	1	1	1	1	1	1	1	1	1	1	9	9	9	1	5	0
3	*	*	3	*	*	*	3	3	3	3	3	3	9	9	*	*	*	9	9	9	9	9	0
5	*	*	5	*	*	*	5	5	5	5	5	5	1	9	9	9	9	9	9	9	9	9	1
7	*	*	7	*	*	*	7	7	7	7	7	7	*	*	*	*	*	*	*	*	*	*	*
1	*	1	*	*	*	*	1	1	1	1	1	1	1	1	1	1	*	9	9	9	1	9	0
3	*	*	3	*	*	*	3	3	3	3	3	3	9	9	1	1	*	*	*	*	1	1	*
1	*	*	1	*	*	*	1	1	1	1	1	1	*	*	*	*	*	9	9	9	9	9	1
1	*	*	1	*	*	*	1	1	1	1	1	1	1	9	*	*	*	*	*	*	*	*	*
*	*	*	*	*	*	*	*	*	*	*	*	*	*	*	9	9	9	9	9	9	9	9	1
*	*	*	*	*	*	*	*	*	*	*	*	*	*	*	*	*	*	*	*	*	*	*	*
7	*	9	*	*	*	*	7	7	9	7	7	7	*	*	9	9	9	9	9	9	9	9	0
1	*	9	*	*	*	*	1	1	9	1	1	1	1	1	1	1	1	*	*	*	1	1	1
5	*	*	5	*	*	*	5	5	5	5	5	5	*	*	9	9	9	9	9	9	9	9	0
7	*	1	*	*	*	*	7	7	1	7	1	7	9	9	9	9	9	9	9	9	9	9	0
7	*	1	*	*	*	*	7	7	1	7	1	7	9	9	9	9	9	9	9	9	9	9	0
*	*	*	*	*	*	*	*	*	*	*	*	*	*	*	*	*	*	*	*	*	*	*	*
5	*	3	*	*	*	1	*	5	3	1	1	3	9	9	*	*	*	9	9	9	9	9	1
1	*	1	*	*	*	*	1	1	1	1	1	1	1	1	1	1	1	9	9	9	1	5	0
*	*	*	*	*	*	*	*	*	*	*	*	*	*	*	*	*	*	*	*	*	*	*	*
3	*	1	*	*	*	*	3	3	1	3	1	3	1	9	1	1	1	1	1	1	1	1	0
*	1	*	*	1	*	1	*	1	1	1	1	1	1	1	*	*	*	*	*	*	*	*	*
*	*	*	*	*	*	*	*	*	*	*	*	*	9	9	9	9	9	9	9	9	9	9	1
7	*	1	*	*	*	*	7	7	1	7	1	7	9	9	9	9	9	9	9	9	9	9	0
*	*	*	*	*	*	*	*	*	*	*	*	*	*	*	*	*	*	*	*	*	*	*	*
1	*	*	1	*	*	*	1	1	1	1	1	1	1	1	1	1	1	9	9	9	1	5	0
*	*	*	*	*	*	*	*	*	*	*	*	*	*	*	*	*	*	*	*	*	*	*	*
*	1	*	*	1	1	*	*	1	1	1	1	1	1	*	9	9	9	1	1	9	1	9	0
1	*	1	*	*	*	*	1	1	1	1	1	1	1	9	1	1	1	1	9	1	1	1	0
1	*	1	*	*	*	*	1	1	1	1	1	1	1	9	1	1	1	1	9	1	1	1	0
1	*	1	*	*	*	*	1	1	1	1	1	1	1	9	5	5	5	5	5	5	5	5	1
1	*	*	1	*	*	*	1	1	1	1	1	1	1	1	1	1	1	9	9	9	1	5	0
7	*	*	7	*	*	*	7	7	7	7	7	7	9	9	*	*	*	9	9	9	9	9	0
1	*	*	1	*	1	*	*	1	1	1	1	1	1	1	*	*	*	*	*	*	*	*	*
1	*	1	*	*	1	*	*	1	1	1	1	1	1	1	1	1	1	5	5	5	1	3	1
5	*	*	5	*	9	*	*	5	5	9	5	5	9	9	9	9	9	9	9	9	9	9	1
*	*	*	*	*	*	*	*	*	*	*	*	*	*	*	*	*	*	*	*	*	*	*	*
1	*	*	1	*	*	*	1	1	1	1	1	1	9	9	*	*	*	*	*	*	*	*	*
1	*	*	1	*	*	*	1	1	1	1	1	1	9	9	*	*	*	*	*	*	*	*	*
1	*	1	*	*	*	*	1	1	1	1	1	1	1	1	*	*	*	9	9	9	9	9	1
*	*	*	*	*	*	*	*	*	*	*	*	*	*	*	*	*	*	*	*	*	*	*	*
7	*	*	7	*	*	*	7	7	7	7	7	7	1	*	9	9	9	9	9	9	9	9	1
*	*	*	*	*	*	*	*	*	*	*	*	*	*	*	*	*	*	*	*	*	*	*	*
*	*	*	*	*	*	*	*	*	*	*	*	*	*	*	*	*	*	*	*	*	*	*	*
3	*	1	*	*	3	*	*	3	1	3	1	3	1	*	9	9	9	9	9	9	9	9	0
3	*	*	1	*	1	*	*	3	1	1	1	1	1	1	1	1	1	9	9	9	1	5	1
*	*	*	*	*	*	*	*	*	*	*	*	*	*	*	*	*	*	*	*	*	*	*	*
*	*	*	*	*	*	*	*	*	*	*	*	*	*	*	*	*	*	*	*	*	*	*	*
*	*	*	*	*	*	*	*	*	*	*	*	*	*	*	*	*	*	*	*	*	*	*	*
*	*	*	*	*	*	*	*	*	*	*	*	*	*	*	*	*	*	*	*	*	*	*	*
*	*	*	*	*	*	*	*	*	*	*	*	*	*	*	*	*	*	*	*	*	*	*	*
*	9	*	*	9	9	*	*	9	9	9	9	9	1	9	9	9	9	9	9	9	9	9	1
*	*	*	*	*	*	*	*	*	*	*	*	*	*	*	*	*	*	*	*	*	*	*	*
1	*	1	*	*	*	*	1	1	1	1	1	1	1	1	1	1	1	1	1	1	1	1	1
*	*	*	*	*	*	*	*	*	*	*	*	*	*	*	*	*	*	*	*	*	*	*	*
1	*	1	*	*	*	*	1	1	1	1	1	1	1	9	1	1	1	9	9	9	1	5	0
3	*	1	*	*	*	*	3	3	1	3	1	3	9	1	*	*	*	9	9	9	9	9	0
*	1	*	*	1	*	1	*	1	1	1	1	1	1	1	5	5	5	9	9	9	5	7	1
*	*	*	*	*	*	*	*	*	*	*	*	*	*	*	*	*	*	*	*	*	*	*	*
3	*	3	*	*	1	*	*	3	3	1	1	3	1	1	9	9	9	9	9	9	9	9	1
3	*	1	*	*	*	1	*	3	1	1	1	1	1	1	1	1	1	9	9	9	1	5	1
1	*	7	*	*	*	*	1	1	7	1	1	1	1	1	9	9	9	9	9	9	9	9	0
1	*	3	*	*	*	*	*	1	3	1	1	1	*	*	*	*	*	*	*	*	*	*	0
*	*	*	*	*	*	*	*	*	*	*	*	*	*	*	9	9	9	9	9	9	9	9	1
1	*	3	*	*	*	*	1	1	3	1	1	1	1	1	1	1	1	1	1	1	1	1	1
3	*	*	3	*	*	*	3	3	3	3	3	3	1	1	7	7	7	*	*	*	7	7	0
1	*	9	*	*	*	*	1	1	9	1	1	1	1	9	9	9	9	9	9	9	9	9	1
3	*	9	*	*	9	*	*	3	9	9	3	9	1	*	9	9	9	9	9	9	9	9	1
1	*	1	*	*	*	*	1	1	1	1	1	1	1	1	1	1	1	9	9	9	1	5	0
1	*	*	1	*	*	*	1	1	1	1	1	1	1	1	1	1	1	1	1	1	1	1	1
1	*	1	*	*	*	*	1	1	1	1	1	1	1	1	1	1	1	9	9	9	1	5	1
3	*	1	*	*	*	*	3	3	1	3	1	3	1	1	9	9	9	9	9	9	9	9	1
9	*	*	9	*	*	*	9	9	9	9	9	9	1	1	9	9	9	9	9	9	9	9	0
*	*	*	*	*	*	*	*	*	*	*	*	*	*	*	9	9	9	9	9	9	9	9	1
1	*	1	*	*	*	*	1	1	1	1	1	1	1	1	9	9	9	9	9	9	9	9	0
*	1	*	*	1	1	*	*	1	1	1	1	1	1	1	3	7	3	*	*	*	3	5	1
*	*	*	*	*	*	*	*	*	*	*	*	*	*	*	*	*	*	*	*	*	*	*	*
1	*	9	*	*	1	*	*	1	9	1	1	1	1	*	7	7	7	9	9	9	7	8	1
1	*	5	*	*	*	*	1	1	5	1	1	1	1	1	1	1	1	9	9	9	1	5	0
1	*	1	*	*	*	*	1	1	1	1	1	1	1	1	1	1	1	9	9	9	1	5	0
*	*	*	*	*	*	*	*	*	*	*	*	*	*	*	*	*	*	*	*	*	*	*	*
*	*	*	*	*	*	*	*	*	*	*	*	*	*	*	*	*	*	*	*	*	*	*	*
*	*	*	*	*	*	*	*	*	*	*	*	*	*	*	*	*	*	*	*	*	*	*	*
5	*	*	5	*	*	*	5	5	5	5	5	5	1	1	7	7	7	9	9	9	7	8	1
3	*	9	*	*	*	*	3	3	9	3	3	3	1	9	9	9	9	*	*	*	9	9	0
3	*	*	3	*	*	*	3	3	3	3	3	3	1	9	9	9	9	9	9	9	9	9	0
1	*	9	*	*	*	*	1	1	9	1	1	1	*	*	9	9	9	9	9	9	9	9	1
3	*	*	3	*	*	*	3	3	3	3	3	3	1	1	1	1	1	9	9	9	1	5	0
1	*	*	1	*	*	1	*	1	1	1	1	1	1	1	1	1	1	1	1	1	1	1	0
*	*	*	*	*	*	*	*	*	*	*	*	*	*	*	*	*	*	*	*	*	*	*	*
1	*	1	*	*	*	3	*	1	1	3	1	1	1	1	5	5	5	*	*	*	5	5	1
3	*	7	*	*	*	*	3	3	7	3	3	3	1	1	1	1	1	9	9	9	1	5	0
*	*	*	*	*	*	*	*	*	*	*	*	*	*	*	*	*	*	*	*	*	*	*	*
5	*	*	5	*	*	*	5	5	5	5	5	5	*	*	9	9	9	9	9	9	9	9	1
1	*	*	1	*	*	*	1	1	1	1	1	1	1	1	1	5	1	1	5	1	1	3	1
5	*	1	*	*	*	*	5	5	1	5	1	5	1	9	9	9	9	9	9	9	9	9	0
*	*	*	*	*	*	*	*	*	*	*	*	*	*	*	*	*	*	*	*	*	*	*	*
*	*	*	*	*	*	*	*	*	*	*	*	*	*	*	*	*	*	*	*	*	*	*	*
3	*	7	*	*	*	*	3	3	7	3	3	3	1	1	9	9	9	9	9	9	9	9	0
*	*	*	*	*	*	*	*	*	*	*	*	*	*	*	*	*	*	*	*	*	*	*	*
*	3	*	*	3	3	*	*	3	3	3	3	3	1	1	*	*	*	*	*	*	*	*	*
1	*	9	*	*	*	*	1	1	9	1	1	1	1	1	9	9	9	9	9	9	9	9	0
*	5	*	*	5	*	5	*	5	5	5	5	5	9	9	9	9	9	9	9	9	9	9	1
5	*	*	5	*	*	*	5	5	5	5	5	5	9	9	9	9	9	9	9	9	9	9	1
*	*	*	*	*	*	*	*	*	*	*	*	*	*	*	*	*	*	*	*	*	*	*	*
7	*	9	*	*	*	*	7	7	9	7	7	7	9	9	9	9	9	7	7	7	7	8	1
*	*	*	*	*	*	*	*	*	*	*	*	*	9	9	*	*	*	*	*	*	*	*	1
1	*	1	*	*	*	*	1	1	1	1	1	1	1	9	1	5	1	*	*	*	1	3	1
*	*	*	*	*	*	*	*	*	*	*	*	*	*	*	*	*	*	*	*	*	*	*	*
*	*	*	*	*	*	*	*	*	*	*	*	*	1	1	9	9	*	9	9	*	9	9	1
*	*	*	*	*	*	*	*	*	*	*	*	*	*	*	*	*	*	*	*	*	*	*	*
*	*	*	*	*	*	*	*	*	*	*	*	*	*	*	*	*	*	*	*	*	*	*	*
*	*	*	*	*	*	*	*	*	*	*	*	*	*	*	*	*	*	*	*	*	*	*	*
7	*	5	*	*	7	*	*	7	5	7	5	7	1	1	7	7	9	9	*	9	7	9	1
*	*	*	*	*	*	*	*	*	*	*	*	*	*	*	*	*	*	*	*	*	*	*	*
*	*	*	*	*	*	*	*	*	*	*	*	*	*	*	*	*	*	*	*	*	*	*	*
5	*	*	5	*	*	*	5	5	5	5	5	5	1	1	9	9	9	9	9	9	9	9	1
*	*	*	*	*	*	*	*	*	*	*	*	*	*	*	*	*	*	*	*	*	*	*	*
1	*	7	*	*	*	*	1	1	7	1	1	1	1	1	1	1	1	1	1	1	1	1	0
*	*	*	*	*	*	*	*	*	*	*	*	*	1	1	9	9	9	9	9	9	9	9	1
*	*	*	*	*	*	*	*	*	*	*	*	*	*	*	*	*	*	*	*	*	*	*	*
*	*	*	*	*	*	*	*	*	*	*	*	*	*	*	9	9	9	9	9	9	9	*	1

## Sheet: Table S2
Table S2. Whole marker distribution based on segregation type (Van Ooijen 2019). Not available data are represented by a dash. Abbreviations: dh = doubled haploid; IN = integrated; M = ’Merzling’; r = resitrcted; T= ’Teroldego’.
Map	Markers
	Tot		<abxcd>			<efxeg>			<hkxhk>			<lmxll>			<nnxnp>
			N°	%		N°	%		N°	%		N°	%		N°	%
IN	7358		51	0.007		65	0.009		1832	0.249		2790	0.379		2629	0.357
rIN	3249		51	0.016		65	0.02		1211	0.373		901	0.277		1021	0.314
rM	2228		51	0.023		65	0.029		1211	0.544		901	0.404		-	-
rT	2348		51	0.022		65	0.028		1211	0.516		-	-		1021	0.435
dhM	998		51	0.051		64	0.065		-	-		883	0.885		-	-
dhT	1137		51	0.044		65	0.057		-	-		-	-		1021	0.896

## Sheet: Table S3
Table S3. Description of the maps at single LG and overall level of whole and reduced datasets. Map ditances are given in centmorgan (cM). Abbreviations: dh = doubled haploid; IN = integrated; LG = linkage group; M = ’Merzling’; T= ’Teroldego’.
	IN								M								T								dhM								dhT
	Length	Markers n°			Bins				Length	Markers n°			Bins				Length	Markers n°			Bins				Length	Markers n°			Bins				Length	Markers n°			Bins
		Whole	Reduced		N°	Densitya	Mean Distance	Max Gap		Whole	Reduced		N°	Densitya	Mean Distance	Max Gap		Whole	Reduced		N°	Densitya	Mean Distance	Max Gap		Whole	Reduced		N°	Densitya	Mean Distance	Max Gap		Whole	Reduced		N°	Densitya	Mean Distance	Max Gap
LG01	85.683	416	195		101	1.17876	0.848347	5.06	66.527	242	131		47	0.70648	1.41547	4.944	104.838	292	144		62	0.591389	1.69094	8.182	58.545	131	58		45	0.76864	1.301	0.012	77.579	181	71		61	0.786295	1.27179	8.182
LG02	53.106	369	123		61	1.14865	0.87059	3.444	35.644	192	74		25	0.70138	1.42576	4.807	60.97	239	91		42	0.688863	1.45167	4.954	31.128	134	36		28	0.899512	1.11171	6.017	51.443	179	53		46	0.894194	1.11833	4.64
LG03	73.425	326	142		69	0.939734	1.06413	4.33	65.371	235	105		39	0.596595	1.67618	6.203	81.48	192	108		37	0.454099	2.20216	8.176	61.074	138	38		34	0.556702	1.79629	11.347	61.07	95	42		37	0.605862	1.65054	7.54
LG04	91.492	408	172		82	0.896253	1.11576	6.329	79.555	273	119		47	0.590786	1.69266	6.651	103.429	207	102		47	0.454418	2.20062	10.054	67.803	206	76		53	0.781676	1.2793	4.277	89.215	137	60		49	0.549235	1.82071	10.171
LG05	78.302	307	140		66	0.84289	1.18639	6.3	66.973	201	91		32	0.477804	2.09291	9.527	89.632	189	109		51	0.568993	1.75749	9.527	37.899	126	39		29	0.765192	1.30686	10.122	72.898	113	57		51	0.699608	1.42937	6.843
LG06	91.014	295	148		76	0.835036	1.19755	4.963	71.639	165	93		33	0.460643	2.17088	6.054	109.437	202	112		56	0.51171	1.95423	7.082	67.047	95	39		33	0.492192	2.03173	13.202	79.948	133	59		48	0.60039	1.66558	8.962
LG07	108.99	673	258		120	1.10102	0.90825	4.389	93.227	447	178		57	0.611411	1.63556	4.954	124.754	392	194		79	0.633246	1.57916	8.169	55.451	288	71		58	1.04597	0.956052	3.996	96.177	231	87		73	0.759017	1.31749	11.586
LG08	101.781	395	186		86	0.844951	1.1835	5.064	101.781	245	129		47	0.461776	2.16555	9.151	106.319	271	141		58	0.545528	1.83309	7.188	48.446	133	54		55	1.13528	0.880836	3.472	70.423	159	66		49	0.695795	1.4372	7.048
LG09	80.253	388	174		90	1.12145	0.8917	2.837	79.833	222	113		46	0.576203	1.7355	5.268	77.873	231	115		50	0.642071	1.55746	7.319	48.978	161	65		49	1.00045	0.999551	3.998	64.42	172	67		48	0.74511	1.34208	7.861
LG10	81.378	430	220		106	1.30256	0.767717	2.954	81.378	241	133		57	0.700435	1.42768	4.956	93.977	306	172		71	0.755504	1.32362	3.601	54.123	130	55		41	0.757534	1.32007	11.845	79.681	195	94		66	0.828303	1.20729	5.823
LG11	63.377	343	137		70	1.1045	0.905386	4.467	65.232	240	105		41	0.628526	1.59102	4.316	53.868	207	93		34	0.631172	1.58435	6.261	49.433	136	47		39	0.788947	1.26751	5.054	44.878	103	35		31	0.690762	1.44768	4.737
LG12	75.377	360	154		77	1.02153	0.978922	7.366	90.065	247	116		42	0.46633	2.1444	15.683	59.737	222	110		41	0.686342	1.457	3.924	52.096	142	48		44	0.844595	1.184	5.715	50.853	117	43		39	0.766916	1.30392	5.244
LG13	111.332	434	195		88	0.790429	1.26514	6.248	79.675	282	135		45	0.564794	1.77056	11.967	99.753	266	136		54	0.541337	1.84728	12.836	59.873	171	63		45	0.751591	1.33051	10.912	75.442	156	64		45	0.596485	1.67649	9.082
LG14	95.927	434	204		99	1.03203	0.96896	5.713	95.927	290	155		59	0.615051	1.62588	6.578	84.875	285	148		56	0.659794	1.51562	7.961	51.133	160	66		56	1.09518	0.913089	4.13	80.601	153	60		53	0.65756	1.52077	8.582
LG15	97.916	324	133		64	0.653621	1.52994	9.527	24.345	139	56		16	0.657219	1.52156	4.32	75.04	226	109		46	0.613006	1.6313	5.199	9.178	93	25		9	0.980606	1.01978	2.914	67.395	170	71		54	0.801246	1.24806	5.781
LG16	80.48	328	144		76	0.944334	1.05895	6.555	94.567	222	110		51	0.5393	1.85425	11.226	66.393	230	116		39	0.587411	1.70238	5.437	18.444	92	24		19	1.03015	0.970737	4.861	33.94	106	37		30	0.883913	1.13133	6.064
LG17	79.526	293	134		73	0.917939	1.0894	3.542	78.161	210	99		43	0.550146	1.8177	5.963	80.892	153	90		39	0.482124	2.07415	13.256	62.15	144	49		45	0.724055	1.38111	7.138	64.223	84	41		36	0.560547	1.78397	10.544
LG18	134.565	489	222		125	0.928919	1.07652	4.776	102.896	340	152		76	0.73861	1.35389	4.954	163.359	240	138		59	0.361168	2.7688	27.976	65.93	252	88		65	0.985894	1.01431	4.109	127.879	153	77		59	0.461374	2.16744	22.002
LG19	92.917	346	168		86	0.925557	1.08043	6.562	79.516	248	124		46	0.5785	1.72861	5.66	106.317	203	120		50	0.470292	2.12634	15.425	43.9	152	57		44	1.00228	0.997727	4.773	58.041	107	53		42	0.723626	1.38193	15.81
overall	1676.84	7358	3249		1615	0.963121	1.03829	9.527	1452.31	4681	2218		849	0.584585	1.71061	15.683	1742.94	4553	2348		971	0.557104	1.795	27.976	942.631	2884	998		791	0.839141	1.1917	4.773	1346.11	2744	1137		917	0.681224	1.46795	22.002
adensity = bin n°/map lenght.
bmean distance = map length/bin n°

## Sheet: Table S4
Table S4. LOD significance thresholds as determined by permutation testing at 1% (p < 0.01 ) and 5% (p < 0.01) stringency. Abbreviations: FL = field leaf; FS = field shoot internode; FC = field cluster; GL = greenhouse leaf; min = minimum; LG =linkage group; GW = Genome-wise.
	GL1		GL2		GL3		FL		FS		GL_min		FC1a		FC1b		FC1		FC2a		FC2b		FC2		FC_min
	0.05	0.01	0.05	0.01	0.05	0.01	0.05	0.01	0.05	0.01	0.05	0.01	0.05	0.01	0.05	0.01	0.05	0.01	0.05	0.01	0.05	0.01	0.05	0.01	0.05	0.01
LG01	1.7	2.3	1.9	2.6	1.9	2.6	1.7	2.5	1.9	2.6	1.7	2.5	1.8	2.7	1.8	2.7	1.6	2.1	1.7	2.4	1.7	2.3	1.8	2.9	1.9	2.6
LG02	1.6	2.3	1.6	2.5	1.6	2.5	1.7	2.8	1.7	2.5	1.7	2.5	1.6	2.6	1.6	2.5	1.3	2.1	1.6	2.4	1.5	2.4	1.5	2.2	1.6	2.3
LG03	1.6	2.4	1.8	2.5	1.8	2.5	1.7	2.6	1.7	2.8	1.6	2.3	1.7	2.5	1.6	2.5	1.5	2.3	1.5	2.1	1.6	2.5	1.6	2.2	1.6	2.4
LG04	1.8	2.4	1.7	2.6	1.8	2.4	1.8	2.4	1.9	2.5	1.8	2.5	1.9	2.5	1.8	2.7	1.6	2.4	1.7	2.2	1.7	2.6	1.8	2.4	1.8	2.6
LG05	1.8	2.6	1.8	2.4	1.8	2.4	1.8	2.5	1.8	2.6	1.7	2.4	1.8	2.7	1.8	2.7	1.5	2	1.7	2.2	1.7	2.3	1.5	2	1.7	2.5
LG06	1.7	2.5	1.7	2.4	1.7	2.5	1.7	2.6	1.8	2.5	1.8	2.6	1.8	2.7	1.8	2.6	1.6	2.3	1.6	2.2	1.8	2.5	1.7	2.5	1.9	2.5
LG07	1.9	2.6	1.9	2.5	1.9	2.5	1.9	2.4	2	2.5	1.8	2.4	1.8	2.6	1.8	2.5	1.5	2.2	1.7	2.5	1.7	2.5	1.6	2.4	1.8	2.6
LG08	1.6	2.6	1.8	2.4	1.8	2.4	1.7	2.6	1.7	2.5	1.7	2.5	1.8	2.4	1.8	2.7	1.6	2.2	1.7	2.4	1.7	2.3	1.6	2.4	1.7	2.6
LG09	1.7	2.4	1.8	2.5	1.8	2.5	1.7	2.5	1.8	2.4	1.7	2.5	1.7	2.4	1.7	2.6	1.6	2.3	1.7	2.3	1.7	2.3	1.6	2.1	1.8	2.5
LG10	1.9	2.4	1.8	2.7	1.8	2.7	1.9	2.5	1.8	2.5	1.8	2.4	1.7	2.7	1.8	2.7	1.5	2	1.7	2.4	1.7	2.3	1.7	2.6	1.9	2.7
LG11	1.5	2.1	1.5	2.5	1.5	2.5	1.6	2.3	1.6	2.5	1.7	2.4	1.6	2.3	1.6	2.6	1.6	2.2	1.5	2.4	1.7	2.4	1.7	2.4	1.7	2.5
LG12	1.7	2.4	1.6	3.6	1.6	2.4	1.6	2.3	1.6	2.6	1.5	2.4	1.6	2.5	1.7	2.3	1.5	2.5	1.6	2.3	1.6	2.4	1.6	2.2	1.6	2.6
LG13	1.7	2.5	1.7	2.5	1.7	2.4	1.7	2.5	1.9	2.7	1.7	2.3	1.7	2.4	1.7	2.4	1.5	2.1	1.7	2.4	1.7	2.7	1.7	2.7	1.8	2.6
LG14	1.8	2.6	1.8	2.5	1.8	2.5	1.7	2.3	1.9	2.5	1.8	2.5	1.8	2.6	1.8	2.6	1.7	2.2	1.8	2.4	1.7	2.4	1.7	2.5	1.8	2.6
LG15	1.7	2.5	1.8	2.5	1.5	2.5	1.8	2.3	1.7	2.7	1.8	2.3	1.6	2.3	1.7	2.4	1.1	1.8	1.6	2.4	1.8	2.5	1.3	2.1	1.7	2.4
LG16	1.4	2.3	1.5	2.1	1.5	2.1	1.5	2.1	1.6	2.2	1.5	2.3	1.6	2.3	1.6	2.5	1.4	2	1.4	2	1.5	2.4	1.3	2.3	1.5	2.3
LG17	1.7	2.4	1.8	2.6	1.8	2.6	1.7	2.4	1.7	2.4	1.6	2.4	1.7	2.5	1.8	2.4	1.7	2.3	1.6	2.1	1.6	2.3	1.6	2.2	1.7	2.5
LG18	2	2.8	2	2.6	2	2.6	1.9	2.7	2	2.6	1.8	2.4	2	2.6	2	2.9	1.8	2.4	1.7	2.5	1.8	2.5	1.7	2.2	1.9	2.7
LG19	1.6	2.3	1.8	2.4	1.8	2.4	1.7	2.4	1.7	2.5	1.6	2.3	1.6	2.5	1.7	2.4	1.5	2.1	1.7	2.6	1.7	2.5	1.6	2.2	1.8	2.7
GW	3	3.8	3.1	3.8	3.1	3.7	3.1	4	3.4	4.3	2.9	3.8	3.2	4	3.2	3.9	2.7	3.3	2.8	3.4	2.9	3.6	3.1	3.9	3.1	3.7

## Sheet: Table S5
Table S5. Rgb1 gene list. In dark green the genes within the two-LOD confidence interval, in light green the expanded region to the nearest non-associated marker. V = version of the structural annotation.
start	stop	strand	Marker	Functional_annotation	V4.2	V3	V2	V1	NCBI Refseq_ID	Symbol	Vitisnet_molecular_network	Best_arabidopsis_match	Gene_ontology_GO	Plant_ontology_PO	PFAM_accession	SMART_accession	PROSITE_accession	InterPro_accession	UniProtKB_accession
26640241			C14_UDV095all_26.1_R
26641374			C14_26103312
26651115	26659483	-		Unknown protein	Vitvi14g02429	Vitvi14g02429	Vitvi14g02429	VIT_14s0171g00280	LOC100260972	NA	NA	AT3G01780	"GO:0005886;plasma membrane;C|GO:0009504;cell plate;C|GO:0009555;pollen development;P|GO:0005488;binding;F|GO:0009524;phragmoplast;C|GO:0005737;cytoplasm;C|GO:0005634;nucleus;C"	"PO:0000230;inflorescence meristem;S|PO:0020147;root apical meristem;S|PO:0008019;leaf lamina base;S|PO:0020100;hypocotyl;S|PO:0020030;cotyledon;S|PO:0009052;pedicel;S|PO:0000013;cauline leaf;S|PO:0009009;embryo;S|PO:0000037;shoot apex;S|PO:0009046;flower;S|PO:0020091;male gametophyte;S|PO:0009006;shoot;S|PO:0020038;petiole;S|PO:0009029;stamen;S|PO:0009032;petal;S|PO:0006345;pollen tube;S|PO:0000…	NA	NA	"PS00001;N-glycosylation site|PS00004;cAMP- and cGMP-dependent protein kinase phosphorylation site|PS00005;Protein kinase C phosphorylation site|PS00006;Casein kinase II phosphorylation site|PS00007;Tyrosine kinase phosphorylation site|PS00008;N-myristoylation site|PS00016;Cell attachment sequence|PS50313;Glutamic acid-rich region profile|PS50318;Lysine-rich region profile"	NA	NA
26661416	26664323	-		4-coumarate-CoA ligase	Vitvi14g01588	Vitvi14g01588	Vitvi14g01588	VIT_14s0171g00290	LOC100247354	E6_2_1_12	vv10940Phenylpropanoid_biosynthesis vv50104Group_translocators	AT5G63380	"GO:0016491;oxidoreductase activity;F|GO:0003824;catalytic activity;F|GO:0047077;Photinus-luciferin 4-monooxygenase (ATP-hydrolyzing) activity;F|GO:0016874;ligase activity;F|GO:0055114;oxidation reduction;P|GO:0008152;metabolic process;P"	"PO:0000230;inflorescence meristem;S|PO:0008019;leaf lamina base;S|PO:0020100;hypocotyl;S|PO:0000084;sperm cell;S|PO:0020030;cotyledon;S|PO:0009052;pedicel;S|PO:0000013;cauline leaf;S|PO:0009009;embryo;S|PO:0000037;shoot apex;S|PO:0009046;flower;S|PO:0020091;male gametophyte;S|PO:0009006;shoot;S|PO:0020038;petiole;S|PO:0009029;stamen;S|PO:0009032;petal;S|PO:0009031;sepal;S|PO:0020137;leaf apex;S|…	"PF00501;AMP-binding enzyme"	NA	"PS00001;N-glycosylation site|PS00004;cAMP- and cGMP-dependent protein kinase phosphorylation site|PS00005;Protein kinase C phosphorylation site|PS00006;Casein kinase II phosphorylation site|PS00007;Tyrosine kinase phosphorylation site|PS00008;N-myristoylation site|PS00455;Putative AMP-binding domain signature"	IPR000873	NA
26668636	26671027	-		4-coumarate-CoA ligase	Vitvi14g01589	Vitvi14g01589	Vitvi14g01589	VIT_14s0171g00300	LOC100242222	E6_2_1_12	vv10940Phenylpropanoid_biosynthesis vv50104Group_translocators	AT5G63380	"GO:0016491;oxidoreductase activity;F|GO:0003824;catalytic activity;F|GO:0047077;Photinus-luciferin 4-monooxygenase (ATP-hydrolyzing) activity;F|GO:0016874;ligase activity;F|GO:0055114;oxidation reduction;P|GO:0008152;metabolic process;P"	"PO:0000230;inflorescence meristem;S|PO:0008019;leaf lamina base;S|PO:0020100;hypocotyl;S|PO:0000084;sperm cell;S|PO:0020030;cotyledon;S|PO:0009052;pedicel;S|PO:0000013;cauline leaf;S|PO:0009009;embryo;S|PO:0000037;shoot apex;S|PO:0009046;flower;S|PO:0020091;male gametophyte;S|PO:0009006;shoot;S|PO:0020038;petiole;S|PO:0009029;stamen;S|PO:0009032;petal;S|PO:0009031;sepal;S|PO:0020137;leaf apex;S|…	"PF00501;AMP-binding enzyme"	NA	"PS00001;N-glycosylation site|PS00004;cAMP- and cGMP-dependent protein kinase phosphorylation site|PS00005;Protein kinase C phosphorylation site|PS00006;Casein kinase II phosphorylation site|PS00007;Tyrosine kinase phosphorylation site|PS00008;N-myristoylation site|PS00342;Microbodies C-terminal targeting signal|PS00455;Putative AMP-binding domain signature"	IPR000873	NA
26672617	26678435	+		SET domain-containing protein	Vitvi14g01590	Vitvi14g01590	Vitvi14g01590	VIT_14s0171g00310	LOC100255895	SETDOM_9	vv60056SET_PCG	AT5G14260	"GO:0009507;chloroplast;C"	"PO:0000230;inflorescence meristem;S|PO:0008019;leaf lamina base;S|PO:0020100;hypocotyl;S|PO:0000084;sperm cell;S|PO:0020030;cotyledon;S|PO:0009052;pedicel;S|PO:0000013;cauline leaf;S|PO:0009009;embryo;S|PO:0000037;shoot apex;S|PO:0009046;flower;S|PO:0020091;male gametophyte;S|PO:0009006;shoot;S|PO:0020038;petiole;S|PO:0009029;stamen;S|PO:0009032;petal;S|PO:0020137;leaf apex;S|PO:0009010;seed;S|P…	"PF00856;SET domain|PF09273;Rubisco LSMT substrate-binding"	NA	"PS00001;N-glycosylation site|PS00005;Protein kinase C phosphorylation site|PS00006;Casein kinase II phosphorylation site|PS00008;N-myristoylation site|PS00009;Amidation site"	"IPR015353; IPR001214"	NA
26679197	26684417	-		Kelch repeat-containing protein	Vitvi14g01591	Vitvi14g01591	Vitvi14g01591	VIT_14s0171g00320	LOC100264501	NA	NA	AT1G51540	"GO:0005794;Golgi apparatus;C"	"PO:0000230;inflorescence meristem;S|PO:0008019;leaf lamina base;S|PO:0000084;sperm cell;S|PO:0020100;hypocotyl;S|PO:0020030;cotyledon;S|PO:0009052;pedicel;S|PO:0000013;cauline leaf;S|PO:0009009;embryo;S|PO:0009046;flower;S|PO:0000037;shoot apex;S|PO:0020091;male gametophyte;S|PO:0009006;shoot;S|PO:0020038;petiole;S|PO:0009029;stamen;S|PO:0009032;petal;S|PO:0009031;sepal;S|PO:0009010;seed;S|PO:00…	"PF01344;Kelch motif"	NA	"PS00001;N-glycosylation site|PS00005;Protein kinase C phosphorylation site|PS00006;Casein kinase II phosphorylation site|PS00007;Tyrosine kinase phosphorylation site|PS00008;N-myristoylation site"	"IPR015915; IPR006652; IPR011498; IPR013089; IPR001005"	NA
26688368	26703243	+		Ubiquinol-cytochrome c reductase cytochrome c1	Vitvi14g01592	Vitvi14g01592	Vitvi14g01592	VIT_14s0171g00330	LOC100250724	K00413	vv10190Oxidative_phosphorylation vv50135Primary_active_transporter_cat_D3_to_E2	AT5G40810	"GO:0009055;electron carrier activity;F|GO:0005750;mitochondrial respiratory chain complex III;C|GO:0016020;membrane;C|GO:0008121;ubiquinol-cytochrome-c reductase activity;F|GO:0005506;iron ion binding;F|GO:0005773;vacuole;C|GO:0020037;heme binding;F|GO:0005739;mitochondrion;C"	"PO:0000230;inflorescence meristem;S|PO:0008019;leaf lamina base;S|PO:0020100;hypocotyl;S|PO:0000084;sperm cell;S|PO:0020030;cotyledon;S|PO:0000005;cultured cell;S|PO:0009052;pedicel;S|PO:0000013;cauline leaf;S|PO:0009009;embryo;S|PO:0000037;shoot apex;S|PO:0009046;flower;S|PO:0020091;male gametophyte;S|PO:0009006;shoot;S|PO:0020038;petiole;S|PO:0009029;stamen;S|PO:0009032;petal;S|PO:0006345;poll…	"PF02167;Cytochrome C1 family"	NA	"PS00005;Protein kinase C phosphorylation site|PS00006;Casein kinase II phosphorylation site|PS00008;N-myristoylation site|PS51007;Cytochrome c family profile"	"IPR002326; IPR009056"	NA
26708392	26709390	-		F-box family protein	Vitvi14g02988	Vitvi14g02988	NA	VIT_14s0171g00340	LOC100854805	NA	NA	NA	NA	NA	"PF00646;F-box domain"	NA	"PS00005;Protein kinase C phosphorylation site|PS00006;Casein kinase II phosphorylation site|PS00008;N-myristoylation site|PS00009;Amidation site"	IPR001810	NA
26709519	26719624	.			Vitvi14g04597
26722084	26722989	+		Unknown protein	Vitvi14g02990	Vitvi14g02990	NA	VIT_14s0171g00360	LOC100249110	NA	NA	AT3G27250	NA	"PO:0000230;inflorescence meristem;S|PO:0008019;leaf lamina base;S|PO:0020100;hypocotyl;S|PO:0020030;cotyledon;S|PO:0009052;pedicel;S|PO:0000013;cauline leaf;S|PO:0009009;embryo;S|PO:0009046;flower;S|PO:0000037;shoot apex;S|PO:0020091;male gametophyte;S|PO:0009006;shoot;S|PO:0020038;petiole;S|PO:0009029;stamen;S|PO:0009032;petal;S|PO:0009031;sepal;S|PO:0009010;seed;S|PO:0020137;leaf apex;S|PO:000…	NA	NA	"PS00004;cAMP- and cGMP-dependent protein kinase phosphorylation site|PS00005;Protein kinase C phosphorylation site|PS00006;Casein kinase II phosphorylation site|PS00008;N-myristoylation site|PS00009;Amidation site|PS50079;Bipartite nuclear localization signal profile"	NA	NA
26724794	26729614	-		Thymidylate kinase	Vitvi14g01593	Vitvi14g01593	Vitvi14g01593	VIT_14s0171g00370	LOC100245592	E2_7_4_9	vv10240Pyrimidine_metabolism	AT5G59440	"GO:0016301;kinase activity;F|GO:0006233;dTDP biosynthetic process;P|GO:0005654;nucleoplasm;C|GO:0005739;mitochondrion;C|GO:0005737;cytoplasm;C|GO:0005524;ATP binding;F|GO:0016740;transferase activity;F|GO:0004798;thymidylate kinase activity;F"	"PO:0000230;inflorescence meristem;S|PO:0008019;leaf lamina base;S|PO:0000070;meristemoid;S|PO:0020100;hypocotyl;S|PO:0020030;cotyledon;S|PO:0009052;pedicel;S|PO:0000013;cauline leaf;S|PO:0009009;embryo;S|PO:0000037;shoot apex;S|PO:0009046;flower;S|PO:0020003;ovule;S|PO:0020091;male gametophyte;S|PO:0009006;shoot;S|PO:0009032;petal;S|PO:0009049;inflorescence;S|PO:0020038;petiole;S|PO:0009029;stam…	"PF02223;Thymidylate kinase"	NA	"PS00001;N-glycosylation site|PS00005;Protein kinase C phosphorylation site|PS00006;Casein kinase II phosphorylation site|PS00007;Tyrosine kinase phosphorylation site|PS00008;N-myristoylation site|PS00017;ATP/GTP-binding site motif A (P-loop)|PS01331;Thymidylate kinase signature"	IPR000062	NA
26737320	26745292	+		DNA-binding bromodomain-containing protein	Vitvi14g01594	Vitvi14g01594	Vitvi14g01594	VIT_14s0171g00380	LOC100261067	NA	NA	AT3G27260	"GO:0008415;acyltransferase activity;F|GO:0004402;histone acetyltransferase activity;F|GO:0009507;chloroplast;C|GO:0016740;transferase activity;F"	"PO:0000230;inflorescence meristem;S|PO:0008019;leaf lamina base;S|PO:0020100;hypocotyl;S|PO:0000084;sperm cell;S|PO:0020030;cotyledon;S|PO:0000005;cultured cell;S|PO:0009052;pedicel;S|PO:0000013;cauline leaf;S|PO:0009009;embryo;S|PO:0000037;shoot apex;S|PO:0009046;flower;S|PO:0020091;male gametophyte;S|PO:0009006;shoot;S|PO:0020038;petiole;S|PO:0009029;stamen;S|PO:0009032;petal;S|PO:0006345;poll…	"PF00439;Bromodomain"	"SM00297;bromo domain"	"PS00001;N-glycosylation site|PS00004;cAMP- and cGMP-dependent protein kinase phosphorylation site|PS00005;Protein kinase C phosphorylation site|PS00006;Casein kinase II phosphorylation site|PS00008;N-myristoylation site|PS00009;Amidation site|PS50014;Bromodomain profile|PS50079;Bipartite nuclear localization signal profile"	IPR001487	NA
26746260	26748296	+		DNA-binding storekeeper protein	Vitvi14g01595	Vitvi14g01595	Vitvi14g01595	VIT_14s0171g00390	LOC100267906	STOREKEEPER_1	vv60030GeBP	AT5G14280	"GO:0016021;integral to membrane;C|GO:0016020;membrane;C|GO:0030528;transcription regulator activity;F"	"PO:0000084;sperm cell;S|PO:0009010;seed;S|PO:0009031;sepal;S|PO:0009047;stem;S|PO:0009052;pedicel;S|PO:0009009;embryo;S|PO:0009046;flower;S|PO:0008034;leaf whorl;S|PO:0020091;male gametophyte;S|PO:0001081;F mature embryo stage;G|PO:0004507;D bilateral stage;G|PO:0007616;4 anthesis;G|PO:0001078;E expanded cotyledon stage;G|PO:0007611;petal differentiation and expansion stage;G"	NA	"SM00724;TRAM, LAG1 and CLN8 homology domains."	"PS00004;cAMP- and cGMP-dependent protein kinase phosphorylation site|PS00005;Protein kinase C phosphorylation site|PS00008;N-myristoylation site|PS50922;TLC domain profile"	IPR006634	NA
26749776	26754114	-		Lysine histidine transporter 1	Vitvi14g01596	Vitvi14g01596	Vitvi14g01596	VIT_14s0171g00400	LOC100262761	LHT1	vv50123Porters_cat_18_to_29	AT5G40780	"GO:0005886;plasma membrane;C|GO:0016021;integral to membrane;C|GO:0016020;membrane;C|GO:0043090;amino acid import;P|GO:0015171;amino acid transmembrane transporter activity;F"	"PO:0000230;inflorescence meristem;S|PO:0008019;leaf lamina base;S|PO:0020100;hypocotyl;S|PO:0020030;cotyledon;S|PO:0009052;pedicel;S|PO:0000013;cauline leaf;S|PO:0000037;shoot apex;S|PO:0009009;embryo;S|PO:0009046;flower;S|PO:0020091;male gametophyte;S|PO:0009006;shoot;S|PO:0009032;petal;S|PO:0009029;stamen;S|PO:0020038;petiole;S|PO:0006345;pollen tube;S|PO:0009071;tapetum;S|PO:0009010;seed;S|PO…	"PF01490;Transmembrane amino acid transporter protein"	NA	"PS00001;N-glycosylation site|PS00004;cAMP- and cGMP-dependent protein kinase phosphorylation site|PS00005;Protein kinase C phosphorylation site|PS00006;Casein kinase II phosphorylation site|PS00007;Tyrosine kinase phosphorylation site|PS00008;N-myristoylation site|PS00009;Amidation site"	IPR013057	NA
26756389	26756945	.			Vitvi14g04598
26762685	26766680	-		Ankyrin repeat	Vitvi14g01597	Vitvi14g01597	Vitvi14g01597	VIT_14s0171g00410	LOC100257639	K10380	vv50108Accessory_factors_involved_in_transport	AT3G01750	NA	"PO:0000230;inflorescence meristem;S|PO:0009029;stamen;S|PO:0009032;petal;S|PO:0009010;seed;S|PO:0020137;leaf apex;S|PO:0009031;sepal;S|PO:0009030;carpel;S|PO:0009047;stem;S|PO:0009052;pedicel;S|PO:0000013;cauline leaf;S|PO:0009009;embryo;S|PO:0009046;flower;S|PO:0000037;shoot apex;S|PO:0008034;leaf whorl;S|PO:0020091;male gametophyte;S|PO:0001081;F mature embryo stage;G|PO:0004507;D bilateral st…	NA	"SM00248;ankyrin repeats"	"PS00001;N-glycosylation site|PS00004;cAMP- and cGMP-dependent protein kinase phosphorylation site|PS00005;Protein kinase C phosphorylation site|PS00006;Casein kinase II phosphorylation site|PS00008;N-myristoylation site|PS50088;Ankyrin repeat profile|PS50297;Ankyrin repeat region circular profile"	IPR002110	NA
26767871	26773577	-		Unknown protein	Vitvi14g01598	Vitvi14g01598	Vitvi14g01598	VIT_14s0171g00420	LOC100252505	NA	NA	AT3G01740	NA	"PO:0000230;inflorescence meristem;S|PO:0008019;leaf lamina base;S|PO:0020100;hypocotyl;S|PO:0020030;cotyledon;S|PO:0009052;pedicel;S|PO:0000013;cauline leaf;S|PO:0009009;embryo;S|PO:0009046;flower;S|PO:0000037;shoot apex;S|PO:0020091;male gametophyte;S|PO:0009006;shoot;S|PO:0020038;petiole;S|PO:0009029;stamen;S|PO:0009032;petal;S|PO:0009031;sepal;S|PO:0009010;seed;S|PO:0020137;leaf apex;S|PO:000…	"PF08561;Mitochondrial ribosomal protein L37"	NA	"PS00004;cAMP- and cGMP-dependent protein kinase phosphorylation site|PS00005;Protein kinase C phosphorylation site|PS00007;Tyrosine kinase phosphorylation site|PS00008;N-myristoylation site"	NA	NA
26773760	26776777	+		Prohibitin 3	Vitvi14g02991	Vitvi14g02991	NA	VIT_14s0171g00430	LOC100247395	NA	NA	AT5G40770	"GO:0016020;membrane;C"	"PO:0005052;callus;S|PO:0000230;inflorescence meristem;S|PO:0008019;leaf lamina base;S|PO:0000084;sperm cell;S|PO:0020100;hypocotyl;S|PO:0020030;cotyledon;S|PO:0000282;trichome;S|PO:0000005;cultured cell;S|PO:0009052;pedicel;S|PO:0002000;stomatal complex;S|PO:0006085;root meristem;S|PO:0000013;cauline leaf;S|PO:0009009;embryo;S|PO:0000037;shoot apex;S|PO:0009046;flower;S|PO:0020091;male gametophy…	"PF01145;SPFH domain / Band 7 family"	"SM00244;prohibitin homologues"	"PS00001;N-glycosylation site|PS00005;Protein kinase C phosphorylation site|PS00006;Casein kinase II phosphorylation site|PS00008;N-myristoylation site"	"IPR001107; IPR000163"	NA
26778604	26780800	-		Glyceraldehyde-3-phosphate dehydrogenase GAPC3,cytosolic	Vitvi14g01600	Vitvi14g01600	Vitvi14g01600	VIT_14s0171g00440	LOC100242264	E1_2_1_12	vv10010Glycolysis	AT1G13440	"GO:0006096;glycolysis;P|GO:0008943;glyceraldehyde-3-phosphate dehydrogenase activity;F|GO:0005737;cytoplasm;C|GO:0051287;NAD or NADH binding;F|GO:0008152;metabolic process;P|GO:0016491;oxidoreductase activity;F|GO:0003824;catalytic activity;F|GO:0055114;oxidation reduction;P|GO:0004365;glyceraldehyde-3-phosphate dehydrogenase (phosphorylating) activity;F|GO:0005488;binding;F|GO:0006006;glucose m…	"PO:0000230;inflorescence meristem;S|PO:0008019;leaf lamina base;S|PO:0020100;hypocotyl;S|PO:0020030;cotyledon;S|PO:0000005;cultured cell;S|PO:0009052;pedicel;S|PO:0000013;cauline leaf;S|PO:0009009;embryo;S|PO:0000037;shoot apex;S|PO:0009046;flower;S|PO:0020091;male gametophyte;S|PO:0009006;shoot;S|PO:0009001;fruit;S|PO:0020038;petiole;S|PO:0009029;stamen;S|PO:0009032;petal;S|PO:0006345;pollen tu…	"PF00044;Glyceraldehyde 3-phosphate dehydrogenase, NAD binding domain|PF02800;Glyceraldehyde 3-phosphate dehydrogenase, C-terminal domain"	"SM00846;Glyceraldehyde 3-phosphate dehydrogenase, NAD binding domain"	"PS00001;N-glycosylation site|PS00004;cAMP- and cGMP-dependent protein kinase phosphorylation site|PS00005;Protein kinase C phosphorylation site|PS00006;Casein kinase II phosphorylation site|PS00008;N-myristoylation site|PS00071;Glyceraldehyde 3-phosphate dehydrogenase active site"	"IPR000173; IPR006424"	NA
26781919	26800095	-		DNA-binding protein GT-1-related	Vitvi14g01602	Vitvi14g01602	Vitvi14g01602	VIT_14s0171g00450	LOC100264546	GT1REL_4	vv60062Trihelix	AT1G13450	"GO:0003677;DNA binding;F|GO:0045449;regulation of transcription;P|GO:0005634;nucleus;C"	"PO:0000230;inflorescence meristem;S|PO:0008019;leaf lamina base;S|PO:0020100;hypocotyl;S|PO:0000084;sperm cell;S|PO:0020030;cotyledon;S|PO:0009052;pedicel;S|PO:0000013;cauline leaf;S|PO:0009009;embryo;S|PO:0000037;shoot apex;S|PO:0009046;flower;S|PO:0020091;male gametophyte;S|PO:0009006;shoot;S|PO:0020038;petiole;S|PO:0009029;stamen;S|PO:0009032;petal;S|PO:0006345;pollen tube;S|PO:0009010;seed;S…	NA	"SM00717;SANT SWI3, ADA2, N-CoR and TFIIIB'' DNA-binding domains"	"PS00001;N-glycosylation site|PS00005;Protein kinase C phosphorylation site|PS00006;Casein kinase II phosphorylation site|PS00007;Tyrosine kinase phosphorylation site|PS00008;N-myristoylation site|PS50090;Myb-like domain profile"	IPR001005	NA
26794406			C14_26256344
26801583	26809459	-		Nucleotide binding nubp1	Vitvi14g01603	Vitvi14g01603	Vitvi14g01603	VIT_14s0171g00460	LOC100259370	NUBP1	vv52010ABC_transporters	AT5G50960	"GO:0009236;cobalamin biosynthetic process;P|GO:0005524;ATP binding;F|GO:0042242;cobyrinic acid a,c-diamide synthase activity;F"	"PO:0000230;inflorescence meristem;S|PO:0008019;leaf lamina base;S|PO:0020100;hypocotyl;S|PO:0000084;sperm cell;S|PO:0020030;cotyledon;S|PO:0009052;pedicel;S|PO:0000013;cauline leaf;S|PO:0009009;embryo;S|PO:0000037;shoot apex;S|PO:0009046;flower;S|PO:0020091;male gametophyte;S|PO:0009006;shoot;S|PO:0020038;petiole;S|PO:0009029;stamen;S|PO:0009032;petal;S|PO:0006345;pollen tube;S|PO:0009010;seed;S…	"PF01656;CobQ/CobB/MinD/ParA nucleotide binding domain|PF10609;ParA/MinD ATPase like"	NA	"PS00001;N-glycosylation site|PS00005;Protein kinase C phosphorylation site|PS00006;Casein kinase II phosphorylation site|PS00008;N-myristoylation site|PS00017;ATP/GTP-binding site motif A (P-loop)|PS01215;Mrp family signature"	IPR000808	NA
26810767	26814568	-		F-box domain containing protein	Vitvi14g01604	Vitvi14g01604	Vitvi14g01604	VIT_14s0171g00480	LOC100255977	NA	NA	AT3G26000	"GO:0005515;protein binding;F|GO:0019941;modification-dependent protein catabolic process;P"	"PO:0000230;inflorescence meristem;S|PO:0008019;leaf lamina base;S|PO:0000084;sperm cell;S|PO:0020100;hypocotyl;S|PO:0020030;cotyledon;S|PO:0009052;pedicel;S|PO:0000013;cauline leaf;S|PO:0009009;embryo;S|PO:0009046;flower;S|PO:0000037;shoot apex;S|PO:0020091;male gametophyte;S|PO:0009006;shoot;S|PO:0020038;petiole;S|PO:0009029;stamen;S|PO:0009032;petal;S|PO:0006345;pollen tube;S|PO:0020137;leaf a…	NA	NA	"PS00005;Protein kinase C phosphorylation site|PS00006;Casein kinase II phosphorylation site|PS00007;Tyrosine kinase phosphorylation site|PS00008;N-myristoylation site|PS50181;F-box domain profile|PS50311;Cysteine-rich region profile"	IPR001810	NA
26818570	26829689	-		Glucose-6-phosphate 1-dehydrogenase, cytoplasmic isoform	Vitvi14g01605	Vitvi14g01605	Vitvi14g01605	VIT_14s0171g00490	LOC100254253	E1_1_1_49	vv10030Pentose_phosphate vv10480Glutathione_metabolism	AT5G40760	"GO:0005975;carbohydrate metabolic process;P|GO:0005737;cytoplasm;C|GO:0008152;metabolic process;P|GO:0016491;oxidoreductase activity;F|GO:0003824;catalytic activity;F|GO:0055114;oxidation reduction;P|GO:0005488;binding;F|GO:0004345;glucose-6-phosphate dehydrogenase activity;F|GO:0006006;glucose metabolic process;P"	"PO:0000230;inflorescence meristem;S|PO:0008019;leaf lamina base;S|PO:0000084;sperm cell;S|PO:0020100;hypocotyl;S|PO:0020030;cotyledon;S|PO:0000005;cultured cell;S|PO:0009052;pedicel;S|PO:0000013;cauline leaf;S|PO:0009046;flower;S|PO:0000037;shoot apex;S|PO:0009009;embryo;S|PO:0020091;male gametophyte;S|PO:0009006;shoot;S|PO:0020038;petiole;S|PO:0009029;stamen;S|PO:0009032;petal;S|PO:0000293;guar…	"PF00479;Glucose-6-phosphate dehydrogenase, NAD binding domain|PF02781;Glucose-6-phosphate dehydrogenase, C-terminal domain"	NA	"PS00001;N-glycosylation site|PS00004;cAMP- and cGMP-dependent protein kinase phosphorylation site|PS00005;Protein kinase C phosphorylation site|PS00006;Casein kinase II phosphorylation site|PS00008;N-myristoylation site|PS00016;Cell attachment sequence|PS00069;Glucose-6-phosphate dehydrogenase active site"	"IPR001282; IPR016040"	NA
26829722	26836044	-		Cell division cycle 48-interacting UBX-domain protein	Vitvi14g01606	Vitvi14g01606	Vitvi14g01606	VIT_14s0171g00510	LOC100249155	PUX1	vv44110Cell_cycle	AT3G27310	NA	"PO:0000230;inflorescence meristem;S|PO:0008019;leaf lamina base;S|PO:0020100;hypocotyl;S|PO:0020030;cotyledon;S|PO:0009052;pedicel;S|PO:0000013;cauline leaf;S|PO:0009009;embryo;S|PO:0009046;flower;S|PO:0000037;shoot apex;S|PO:0020091;male gametophyte;S|PO:0009006;shoot;S|PO:0020038;petiole;S|PO:0009029;stamen;S|PO:0009032;petal;S|PO:0009031;sepal;S|PO:0009010;seed;S|PO:0020137;leaf apex;S|PO:000…	NA	NA	"PS00001;N-glycosylation site|PS00005;Protein kinase C phosphorylation site|PS00006;Casein kinase II phosphorylation site|PS00008;N-myristoylation site|PS50033;UBX domain profile"	IPR001012	NA
26829827	26830027	-		No hit	Vitvi14g04599	Vitvi14g02993	NA	VIT_14s0171g00500	NA	NA	NA	NA	NA	NA	NA	NA	NA	NA	NA
26839235	26847304	+		Unknown protein	Vitvi14g01607	Vitvi14g01607	Vitvi14g01607	VIT_14s0171g00520	LOC100243984	NA	NA	AT5G40740	NA	"PO:0000230;inflorescence meristem;S|PO:0008019;leaf lamina base;S|PO:0020100;hypocotyl;S|PO:0009052;pedicel;S|PO:0000013;cauline leaf;S|PO:0009046;flower;S|PO:0000037;shoot apex;S|PO:0009009;embryo;S|PO:0020091;male gametophyte;S|PO:0009006;shoot;S|PO:0009029;stamen;S|PO:0009032;petal;S|PO:0009010;seed;S|PO:0020137;leaf apex;S|PO:0009031;sepal;S|PO:0009030;carpel;S|PO:0009047;stem;S|PO:0009005;r…	NA	NA	"PS00001;N-glycosylation site|PS00004;cAMP- and cGMP-dependent protein kinase phosphorylation site|PS00005;Protein kinase C phosphorylation site|PS00006;Casein kinase II phosphorylation site|PS00007;Tyrosine kinase phosphorylation site|PS00008;N-myristoylation site|PS00009;Amidation site"	NA	NA
26847461	26849345	.			Vitvi14g04600
26850010	26867192			Protein phosphatase 2 (formerly 2A), regulatory subunit B'	Vitvi14g01608	Vitvi14g01608		VIT_14s0171g00530
26850010	26867192	.			Vitvi14g04601
26866423	26867760			Protein phosphatase 2 (formerly 2A), regulatory subunit B'	Vitvi14g01608	Vitvi14g01609		VIT_14s0171g00530
26869206	26873650	.			Vitvi14g04602
26873737	26876802	+		Esterase	Vitvi14g01610	Vitvi14g01610	Vitvi14g01610	VIT_14s0219g00020	LOC100266316	NA	NA	AT3G27320	"GO:0004091;carboxylesterase activity;F|GO:0008152;metabolic process;P|GO:0016787;hydrolase activity;F"	"PO:0000230;inflorescence meristem;S|PO:0008019;leaf lamina base;S|PO:0020100;hypocotyl;S|PO:0020030;cotyledon;S|PO:0009052;pedicel;S|PO:0000013;cauline leaf;S|PO:0009009;embryo;S|PO:0009046;flower;S|PO:0000037;shoot apex;S|PO:0020091;male gametophyte;S|PO:0009006;shoot;S|PO:0020038;petiole;S|PO:0009029;stamen;S|PO:0009032;petal;S|PO:0006345;pollen tube;S|PO:0009031;sepal;S|PO:0009010;seed;S|PO:0…	"PF07859;alpha/beta hydrolase fold"	NA	"PS00001;N-glycosylation site|PS00004;cAMP- and cGMP-dependent protein kinase phosphorylation site|PS00005;Protein kinase C phosphorylation site|PS00006;Casein kinase II phosphorylation site|PS00007;Tyrosine kinase phosphorylation site|PS00008;N-myristoylation site|PS00009;Amidation site"	IPR013094	NA
26877529	26877912	.			Vitvi14g04603
26881392	26882267	.			Vitvi14g04604
26884196	26885814	-		Zinc finger (C3HC4-type ring finger)	Vitvi14g01611	Vitvi14g01611	Vitvi14g01611	VIT_14s0219g00030	LOC100268016	ZFC3HC4_184	vv60078Other_zf-C3HC4	AT3G27330	"GO:0005515;protein binding;F|GO:0008270;zinc ion binding;F|GO:0046872;metal ion binding;F"	NA	"PF00097;Zinc finger, C3HC4 type (ring finger)"	"SM00184;Ring finger"	"PS00001;N-glycosylation site|PS00004;cAMP- and cGMP-dependent protein kinase phosphorylation site|PS00005;Protein kinase C phosphorylation site|PS00006;Casein kinase II phosphorylation site|PS00008;N-myristoylation site|PS00009;Amidation site|PS00518;Zinc finger ring-type signature|PS50089;Zinc finger ring-type profile"	"IPR001841; IPR013083"	NA
26886323	26888543	-		Zinc finger (C3HC4-type ring finger)	Vitvi14g01614	Vitvi14g01614	Vitvi14g01614	VIT_14s0219g00040	LOC104881661	ZFC3HC4_208	vv60078Other_zf-C3HC4	AT3G27330	"GO:0005515;protein binding;F|GO:0016874;ligase activity;F|GO:0008270;zinc ion binding;F|GO:0046872;metal ion binding;F"	"PO:0000230;inflorescence meristem;S|PO:0008019;leaf lamina base;S|PO:0020100;hypocotyl;S|PO:0000084;sperm cell;S|PO:0020030;cotyledon;S|PO:0009052;pedicel;S|PO:0000013;cauline leaf;S|PO:0000037;shoot apex;S|PO:0009009;embryo;S|PO:0009046;flower;S|PO:0020091;male gametophyte;S|PO:0009006;shoot;S|PO:0020038;petiole;S|PO:0009029;stamen;S|PO:0009032;petal;S|PO:0006345;pollen tube;S|PO:0009010;seed;S…	"PF01697;Domain of unknown function"	NA	"PS00001;N-glycosylation site|PS00004;cAMP- and cGMP-dependent protein kinase phosphorylation site|PS00005;Protein kinase C phosphorylation site|PS00006;Casein kinase II phosphorylation site|PS00007;Tyrosine kinase phosphorylation site|PS00008;N-myristoylation site|PS51257;Prokaryotic membrane lipoprotein lipid attachment site profile"	IPR008166	NA
26893939	26895123	+		Myb domain protein 40	Vitvi14g01615	Vitvi14g01615	Vitvi14g01615	VIT_14s0219g00050	LOC100262866	MYB40	vv60044MYB	AT5G14340	"GO:0006350;transcription;P|GO:0003677;DNA binding;F|GO:0045449;regulation of transcription;P|GO:0005634;nucleus;C"	"PO:0000230;inflorescence meristem;S|PO:0005848;secondary xylem;S|PO:0008019;leaf lamina base;S|PO:0020030;cotyledon;S|PO:0009052;pedicel;S|PO:0000037;shoot apex;S|PO:0009046;flower;S|PO:0009006;shoot;S|PO:0020038;petiole;S|PO:0009032;petal;S|PO:0000293;guard cell;S|PO:0009010;seed;S|PO:0020137;leaf apex;S|PO:0009030;carpel;S|PO:0009047;stem;S|PO:0009005;root;S|PO:0005352;xylem;S|PO:0008034;leaf …	"PF00249;Myb-like DNA-binding domain"	"SM00717;SANT SWI3, ADA2, N-CoR and TFIIIB'' DNA-binding domains"	"PS00001;N-glycosylation site|PS00005;Protein kinase C phosphorylation site|PS00006;Casein kinase II phosphorylation site|PS00008;N-myristoylation site|PS00016;Cell attachment sequence|PS00017;ATP/GTP-binding site motif A (P-loop)|PS51294;Myb-type HTH DNA-binding domain profile"	"IPR012287; IPR014778; IPR015495; IPR001005"	NA
26898517	26903136	+		Unknown protein	Vitvi14g01616	Vitvi14g01616	Vitvi14g01616	VIT_14s0219g00060	NA	NA	NA	AT3G27340	NA	"PO:0000230;inflorescence meristem;S|PO:0008019;leaf lamina base;S|PO:0020100;hypocotyl;S|PO:0020030;cotyledon;S|PO:0009052;pedicel;S|PO:0000013;cauline leaf;S|PO:0009009;embryo;S|PO:0009046;flower;S|PO:0000037;shoot apex;S|PO:0020091;male gametophyte;S|PO:0009006;shoot;S|PO:0020038;petiole;S|PO:0009029;stamen;S|PO:0009032;petal;S|PO:0006345;pollen tube;S|PO:0020137;leaf apex;S|PO:0009010;seed;S|…	"PF06155;Protein of unknown function (DUF971)"	NA	"PS00001;N-glycosylation site|PS00005;Protein kinase C phosphorylation site|PS00008;N-myristoylation site|PS00009;Amidation site"	IPR010376	NA
26903619	26907768	-		Zinc finger (C2H2 type) family	Vitvi14g01617	Vitvi14g01617	Vitvi14g01617	VIT_14s0219g00070	LOC100257742	C2H2FAM_25	vv60017C2H2	AT5G40710	"GO:0008270;zinc ion binding;F|GO:0005622;intracellular;C"	"PO:0000230;inflorescence meristem;S|PO:0008019;leaf lamina base;S|PO:0020100;hypocotyl;S|PO:0000084;sperm cell;S|PO:0020030;cotyledon;S|PO:0009052;pedicel;S|PO:0000013;cauline leaf;S|PO:0009009;embryo;S|PO:0000037;shoot apex;S|PO:0009046;flower;S|PO:0020091;male gametophyte;S|PO:0009006;shoot;S|PO:0020038;petiole;S|PO:0009029;stamen;S|PO:0009032;petal;S|PO:0020137;leaf apex;S|PO:0009010;seed;S|P…	NA	NA	"PS00001;N-glycosylation site|PS00004;cAMP- and cGMP-dependent protein kinase phosphorylation site|PS00005;Protein kinase C phosphorylation site|PS00006;Casein kinase II phosphorylation site|PS00007;Tyrosine kinase phosphorylation site|PS00008;N-myristoylation site|PS00009;Amidation site|PS00028;Zinc finger C2H2 type domain signature|PS50157;Zinc finger C2H2 type domain profile"	"IPR007087; IPR015880"	NA
26918129	26925609	+		Unknown protein	Vitvi14g01620	Vitvi14g01620	Vitvi14g01620	VIT_14s0219g00080	LOC100242361	NA	NA	AT3G01720	NA	"PO:0000230;inflorescence meristem;S|PO:0008019;leaf lamina base;S|PO:0020100;hypocotyl;S|PO:0000084;sperm cell;S|PO:0020030;cotyledon;S|PO:0009052;pedicel;S|PO:0000013;cauline leaf;S|PO:0009009;embryo;S|PO:0000037;shoot apex;S|PO:0009046;flower;S|PO:0020091;male gametophyte;S|PO:0009006;shoot;S|PO:0020038;petiole;S|PO:0009029;stamen;S|PO:0009032;petal;S|PO:0006345;pollen tube;S|PO:0009010;seed;S…	NA	NA	"PS00001;N-glycosylation site|PS00004;cAMP- and cGMP-dependent protein kinase phosphorylation site|PS00005;Protein kinase C phosphorylation site|PS00006;Casein kinase II phosphorylation site|PS00007;Tyrosine kinase phosphorylation site|PS00008;N-myristoylation site|PS00009;Amidation site|PS50079;Bipartite nuclear localization signal profile"	NA	NA
26926444	26931168	+		unknown	Vitvi14g01621	Vitvi14g01621	Vitvi14g01621	VIT_14s0219g00090	LOC100261110	NA	NA	AT3G01710	"GO:0005886;plasma membrane;C"	"PO:0000230;inflorescence meristem;S|PO:0008019;leaf lamina base;S|PO:0020100;hypocotyl;S|PO:0000084;sperm cell;S|PO:0020030;cotyledon;S|PO:0009052;pedicel;S|PO:0000013;cauline leaf;S|PO:0009009;embryo;S|PO:0000037;shoot apex;S|PO:0009046;flower;S|PO:0020091;male gametophyte;S|PO:0009006;shoot;S|PO:0020038;petiole;S|PO:0009029;stamen;S|PO:0009032;petal;S|PO:0006345;pollen tube;S|PO:0009010;seed;S…	"PF06886;Targeting protein for Xklp2 (TPX2)"	NA	"PS00001;N-glycosylation site|PS00004;cAMP- and cGMP-dependent protein kinase phosphorylation site|PS00005;Protein kinase C phosphorylation site|PS00006;Casein kinase II phosphorylation site|PS00007;Tyrosine kinase phosphorylation site|PS00008;N-myristoylation site|PS00009;Amidation site"	IPR009675	NA
26931168	26934820	-		NA	Vitvi14g01622	Vitvi14g01622	Vitvi14g01622	NA	LOC100264645	NA	NA	NA	NA	NA	NA	NA	NA	NA	NA
26936258	26936914	-		Unknown protein	Vitvi14g01623	Vitvi14g01623	Vitvi14g01623	VIT_14s0219g00110	LOC100256024	NA	NA	AT5G40690	NA	"PO:0008019;leaf lamina base;S|PO:0020100;hypocotyl;S|PO:0020030;cotyledon;S|PO:0000013;cauline leaf;S|PO:0009046;flower;S|PO:0009009;embryo;S|PO:0020091;male gametophyte;S|PO:0009029;stamen;S|PO:0020038;petiole;S|PO:0009032;petal;S|PO:0006345;pollen tube;S|PO:0009031;sepal;S|PO:0020137;leaf apex;S|PO:0009030;carpel;S|PO:0009047;stem;S|PO:0009005;root;S|PO:0008034;leaf whorl;S|PO:0009025;leaf;S|P…	NA	NA	"PS00001;N-glycosylation site|PS00005;Protein kinase C phosphorylation site|PS00006;Casein kinase II phosphorylation site|PS00008;N-myristoylation site|PS00017;ATP/GTP-binding site motif A (P-loop)"	NA	NA
26937708	26950739	-		PQ-loop repeat / transmembrane	Vitvi14g01624	Vitvi14g01624	Vitvi14g01624	VIT_14s0219g00120	LOC100250884	PQLOOP	vv50124Porters_cat_30_to_64	AT5G40670	"GO:0005886;plasma membrane;C|GO:0016021;integral to membrane;C|GO:0006810;transport;P|GO:0005764;lysosome;C|GO:0016020;membrane;C"	"PO:0000230;inflorescence meristem;S|PO:0008019;leaf lamina base;S|PO:0020100;hypocotyl;S|PO:0020030;cotyledon;S|PO:0000005;cultured cell;S|PO:0009052;pedicel;S|PO:0000013;cauline leaf;S|PO:0009009;embryo;S|PO:0000037;shoot apex;S|PO:0009046;flower;S|PO:0020091;male gametophyte;S|PO:0009006;shoot;S|PO:0020038;petiole;S|PO:0009029;stamen;S|PO:0009032;petal;S|PO:0006345;pollen tube;S|PO:0009010;see…	"PF04193;PQ loop repeat"	"SM00679;Repeated motif present between transmembrane helices in cystinosin, yeast ERS1p, mannose-P-dolichol utilization defect 1, and other hypothetical proteins."	"PS00001;N-glycosylation site|PS00004;cAMP- and cGMP-dependent protein kinase phosphorylation site|PS00005;Protein kinase C phosphorylation site|PS00006;Casein kinase II phosphorylation site|PS00008;N-myristoylation site|PS00009;Amidation site"	"IPR006603; IPR005282"	NA
26948240	26950829			PQ-loop repeat / transmembrane	Vitvi14g01624	Vitvi14g01625		VIT_14s0219g00120
26955496	26957881	+		ATP synthase mitochondrial F1 complex assembly factor 2	Vitvi14g01626	Vitvi14g01626	Vitvi14g01626	VIT_14s0219g00140	LOC100268057	K07556	NA	AT5G40660	"GO:0005515;protein binding;F|GO:0043461;proton-transporting ATP synthase complex assembly;P"	"PO:0000230;inflorescence meristem;S|PO:0008019;leaf lamina base;S|PO:0020100;hypocotyl;S|PO:0020030;cotyledon;S|PO:0009052;pedicel;S|PO:0000013;cauline leaf;S|PO:0009009;embryo;S|PO:0009046;flower;S|PO:0000037;shoot apex;S|PO:0020091;male gametophyte;S|PO:0009006;shoot;S|PO:0020038;petiole;S|PO:0009029;stamen;S|PO:0009032;petal;S|PO:0009031;sepal;S|PO:0009010;seed;S|PO:0020137;leaf apex;S|PO:000…	"PF07542;ATP12 chaperone protein"	NA	"PS00004;cAMP- and cGMP-dependent protein kinase phosphorylation site|PS00005;Protein kinase C phosphorylation site|PS00006;Casein kinase II phosphorylation site|PS00008;N-myristoylation site|PS00009;Amidation site"	IPR011419	NA
26958412	26958857	.			Vitvi14g04605
26959679	26963288	-		Succinate dehydrogenase iron-protein subunit	Vitvi14g01627	Vitvi14g01627	Vitvi14g01627	VIT_14s0219g00150	LOC100262907	E1_3_5_1	vv10020Citrate_cycle	AT3G27380	"GO:0016020;membrane;C|GO:0046872;metal ion binding;F|GO:0005622;intracellular;C|GO:0003735;structural constituent of ribosome;F|GO:0055114;oxidation reduction;P|GO:0022900;electron transport chain;P|GO:0005739;mitochondrion;C|GO:0051536;iron-sulfur cluster binding;F|GO:0051537;2 iron, 2 sulfur cluster binding;F|GO:0006810;transport;P|GO:0009055;electron carrier activity;F|GO:0005743;mitochondria…	"PO:0000230;inflorescence meristem;S|PO:0008019;leaf lamina base;S|PO:0020100;hypocotyl;S|PO:0000084;sperm cell;S|PO:0020030;cotyledon;S|PO:0000005;cultured cell;S|PO:0009052;pedicel;S|PO:0000013;cauline leaf;S|PO:0009009;embryo;S|PO:0000037;shoot apex;S|PO:0009046;flower;S|PO:0020091;male gametophyte;S|PO:0009006;shoot;S|PO:0020038;petiole;S|PO:0009029;stamen;S|PO:0009032;petal;S|PO:0006345;poll…	NA	NA	"PS00001;N-glycosylation site|PS00004;cAMP- and cGMP-dependent protein kinase phosphorylation site|PS00005;Protein kinase C phosphorylation site|PS00006;Casein kinase II phosphorylation site|PS00007;Tyrosine kinase phosphorylation site|PS00008;N-myristoylation site|PS00197;2Fe-2S ferredoxin-type iron-sulfur binding region signature|PS00198;4Fe-4S ferredoxin-type iron-sulfur binding region signatu…	"IPR006058; IPR001450; IPR012675; IPR001041; IPR012285; IPR004489"	NA
26964209	26964893	+		Nitrate-responsive NOI protein	Vitvi14g01628	Vitvi14g01628	Vitvi14g01628	VIT_14s0219g00160	LOC100853255	NA	NA	NA	"GO:0005886;plasma membrane;C"	"PO:0000230;inflorescence meristem;S|PO:0008019;leaf lamina base;S|PO:0000084;sperm cell;S|PO:0020100;hypocotyl;S|PO:0020030;cotyledon;S|PO:0000005;cultured cell;S|PO:0009052;pedicel;S|PO:0000013;cauline leaf;S|PO:0009009;embryo;S|PO:0000037;shoot apex;S|PO:0009046;flower;S|PO:0020091;male gametophyte;S|PO:0009006;shoot;S|PO:0020038;petiole;S|PO:0009029;stamen;S|PO:0009032;petal;S|PO:0006345;poll…	"PF05627;Cleavage site for pathogenic type III effector avirulence factor Avr"	NA	"PS00008;N-myristoylation site"	IPR008700	NA
26965338	26972083	-		Zinc finger (CCCH-type) family protein	Vitvi14g01629	Vitvi14g01629	Vitvi14g01629	VIT_14s0219g00170	LOC100257783	CCCHFAM_19	vv60018C3H	AT3G48440	"GO:0003676;nucleic acid binding;F|GO:0003677;DNA binding;F|GO:0008270;zinc ion binding;F|GO:0046872;metal ion binding;F|GO:0005634;nucleus;C"	"PO:0000230;inflorescence meristem;S|PO:0008019;leaf lamina base;S|PO:0000084;sperm cell;S|PO:0020100;hypocotyl;S|PO:0020030;cotyledon;S|PO:0000005;cultured cell;S|PO:0009052;pedicel;S|PO:0000013;cauline leaf;S|PO:0009009;embryo;S|PO:0009046;flower;S|PO:0000037;shoot apex;S|PO:0020091;male gametophyte;S|PO:0009006;shoot;S|PO:0020038;petiole;S|PO:0009029;stamen;S|PO:0009032;petal;S|PO:0006345;poll…	"PF00642;Zinc finger C-x8-C-x5-C-x3-H type (and similar)"	"SM00356;zinc finger"	"PS00001;N-glycosylation site|PS00005;Protein kinase C phosphorylation site|PS00006;Casein kinase II phosphorylation site|PS00007;Tyrosine kinase phosphorylation site|PS00008;N-myristoylation site|PS00009;Amidation site|PS50103;Zinc finger C3H1-type profile"	IPR000571	NA
26974240	26974850	-		Phosphoprotein NtEPb3	Vitvi14g01630	Vitvi14g01630	Vitvi14g01630	VIT_14s0219g00180	LOC100252643	NA	NA	AT1G48940	"GO:0005507;copper ion binding;F|GO:0009055;electron carrier activity;F"	"PO:0009032;petal;S|PO:0000084;sperm cell;S|PO:0009031;sepal;S|PO:0009046;flower;S|PO:0008034;leaf whorl;S|PO:0007616;4 anthesis;G|PO:0007611;petal differentiation and expansion stage;G"	"PF02298;Plastocyanin-like domain"	NA	"PS00001;N-glycosylation site|PS00004;cAMP- and cGMP-dependent protein kinase phosphorylation site|PS00005;Protein kinase C phosphorylation site|PS00006;Casein kinase II phosphorylation site|PS00008;N-myristoylation site|PS00029;Leucine zipper pattern"	"IPR008972; IPR003245"	NA
26975620	26982608	-		Steroid nuclear receptor, ligand-binding	Vitvi14g01631	Vitvi14g01631	Vitvi14g01631	VIT_14s0219g00190	LOC100247538	NA	NA	AT3G27390	"GO:0005886;plasma membrane;C|GO:0016021;integral to membrane;C|GO:0016020;membrane;C|GO:0004872;receptor activity;F"	"PO:0000230;inflorescence meristem;S|PO:0008019;leaf lamina base;S|PO:0000084;sperm cell;S|PO:0020100;hypocotyl;S|PO:0020030;cotyledon;S|PO:0000005;cultured cell;S|PO:0009052;pedicel;S|PO:0000013;cauline leaf;S|PO:0009009;embryo;S|PO:0000037;shoot apex;S|PO:0009046;flower;S|PO:0020091;male gametophyte;S|PO:0009006;shoot;S|PO:0020038;petiole;S|PO:0009029;stamen;S|PO:0009032;petal;S|PO:0020137;leaf…	NA	NA	"PS00001;N-glycosylation site|PS00005;Protein kinase C phosphorylation site|PS00006;Casein kinase II phosphorylation site|PS00007;Tyrosine kinase phosphorylation site|PS00008;N-myristoylation site|PS00009;Amidation site"	NA	NA
26977977			C14_26440029
26982379	26982618	.			Vitvi14g04606
26984347	26986638	-		Pentatricopeptide (PPR) repeat-containing protein	Vitvi14g01632	Vitvi14g01632	Vitvi14g01632	VIT_14s0219g00200	LOC100242401	NA	NA	AT3G46610	NA	NA	"PF01535;PPR repeat"	NA	"PS00001;N-glycosylation site|PS00004;cAMP- and cGMP-dependent protein kinase phosphorylation site|PS00005;Protein kinase C phosphorylation site|PS00006;Casein kinase II phosphorylation site|PS00007;Tyrosine kinase phosphorylation site|PS00008;N-myristoylation site|PS00009;Amidation site|PS50079;Bipartite nuclear localization signal profile|PS51375;Pentatricopeptide (PPR) repeat profile"	IPR002885	NA
26999024	26999784	+		Ubiquitin family	Vitvi14g01633	Vitvi14g01633	Vitvi14g01633	VIT_14s0219g00210	LOC100259468	NA	NA	AT5G14360	NA	"PO:0000230;inflorescence meristem;S|PO:0008019;leaf lamina base;S|PO:0020100;hypocotyl;S|PO:0020030;cotyledon;S|PO:0009052;pedicel;S|PO:0000013;cauline leaf;S|PO:0009009;embryo;S|PO:0009046;flower;S|PO:0000037;shoot apex;S|PO:0020091;male gametophyte;S|PO:0009006;shoot;S|PO:0020038;petiole;S|PO:0009029;stamen;S|PO:0009032;petal;S|PO:0006345;pollen tube;S|PO:0020137;leaf apex;S|PO:0009010;seed;S|…	NA	NA	"PS00004;cAMP- and cGMP-dependent protein kinase phosphorylation site|PS00005;Protein kinase C phosphorylation site|PS00006;Casein kinase II phosphorylation site|PS00007;Tyrosine kinase phosphorylation site|PS00008;N-myristoylation site|PS50053;Ubiquitin domain profile"	IPR000626	NA
27012460	27014322	-		CCT motif constans-like	Vitvi14g01634	Vitvi14g01634	Vitvi14g01634	VIT_14s0219g00220	LOC100254358	CCT_7	vv60070Orphans_CCT	AT5G14370	NA	"PO:0000230;inflorescence meristem;S|PO:0008019;leaf lamina base;S|PO:0020100;hypocotyl;S|PO:0020030;cotyledon;S|PO:0009052;pedicel;S|PO:0000013;cauline leaf;S|PO:0009009;embryo;S|PO:0009046;flower;S|PO:0000037;shoot apex;S|PO:0020091;male gametophyte;S|PO:0009006;shoot;S|PO:0009032;petal;S|PO:0020038;petiole;S|PO:0009029;stamen;S|PO:0020137;leaf apex;S|PO:0009010;seed;S|PO:0009031;sepal;S|PO:000…	"PF06203;CCT motif"	NA	"PS00001;N-glycosylation site|PS00004;cAMP- and cGMP-dependent protein kinase phosphorylation site|PS00005;Protein kinase C phosphorylation site|PS00006;Casein kinase II phosphorylation site|PS00008;N-myristoylation site|PS00018;EF-hand calcium-binding domain|PS51017;CCT domain profile"	"IPR010402; IPR002048"	NA
27019816	27021488	+		Pectate lyase	Vitvi14g01635	Vitvi14g01635	Vitvi14g01635	VIT_14s0219g00230	LOC100233090	E4_2_2_2	vv40006Cell_wall	AT4G24780	"GO:0016829;lyase activity;F|GO:0030570;pectate lyase activity;F"	"PO:0000230;inflorescence meristem;S|PO:0008019;leaf lamina base;S|PO:0020100;hypocotyl;S|PO:0000084;sperm cell;S|PO:0020030;cotyledon;S|PO:0009052;pedicel;S|PO:0000013;cauline leaf;S|PO:0009009;embryo;S|PO:0009046;flower;S|PO:0000037;shoot apex;S|PO:0020091;male gametophyte;S|PO:0009006;shoot;S|PO:0020038;petiole;S|PO:0009029;stamen;S|PO:0009032;petal;S|PO:0009010;seed;S|PO:0020137;leaf apex;S|P…	"PF00544;Pectate lyase"	"SM00656;"	"PS00001;N-glycosylation site|PS00004;cAMP- and cGMP-dependent protein kinase phosphorylation site|PS00005;Protein kinase C phosphorylation site|PS00006;Casein kinase II phosphorylation site|PS00008;N-myristoylation site"	"IPR002022; IPR006626; IPR012334"	Q9M505
27023856	27024530	-		No hit	Vitvi14g02994	Vitvi14g02994	NA	VIT_14s0219g00240	LOC104881664	NA	NA	NA	"GO:0005507;copper ion binding;F|GO:0009055;electron carrier activity;F"	"PO:0000230;inflorescence meristem;S|PO:0009029;stamen;S|PO:0008019;leaf lamina base;S|PO:0020100;hypocotyl;S|PO:0009031;sepal;S|PO:0020030;cotyledon;S|PO:0009047;stem;S|PO:0000013;cauline leaf;S|PO:0009046;flower;S|PO:0008034;leaf whorl;S|PO:0009025;leaf;S|PO:0007115;LP.04 four leaves visible;G|PO:0007098;LP.02 two leaves visible;G|PO:0007103;LP.10 ten leaves visible;G|PO:0007095;LP.08 eight lea…	NA	NA	"PS00005;Protein kinase C phosphorylation site|PS00006;Casein kinase II phosphorylation site|PS00008;N-myristoylation site|PS50099;Proline-rich region profile"	NA	NA
27025108	27027348	+		Ku70-binding	Vitvi14g01636	Vitvi14g01636	Vitvi14g01636	VIT_14s0219g00250	LOC100244091	NA	NA	AT3G03420	"GO:0008237;metallopeptidase activity;F|GO:0006508;proteolysis;P|GO:0008270;zinc ion binding;F"	"PO:0000230;inflorescence meristem;S|PO:0008019;leaf lamina base;S|PO:0020100;hypocotyl;S|PO:0020030;cotyledon;S|PO:0009052;pedicel;S|PO:0000013;cauline leaf;S|PO:0009009;embryo;S|PO:0009046;flower;S|PO:0000037;shoot apex;S|PO:0020091;male gametophyte;S|PO:0009006;shoot;S|PO:0020038;petiole;S|PO:0009029;stamen;S|PO:0009032;petal;S|PO:0009031;sepal;S|PO:0009010;seed;S|PO:0020137;leaf apex;S|PO:000…	"PF09768;Peptidase M76 family"	NA	"PS00001;N-glycosylation site|PS00005;Protein kinase C phosphorylation site|PS00006;Casein kinase II phosphorylation site|PS00008;N-myristoylation site|PS00142;Neutral zinc metallopeptidases, zinc-binding region signature"	IPR006025	NA
27028585	27028881	+		No hit	Vitvi14g02995	Vitvi14g02995	NA	VIT_14s0219g00260	NA	NA	NA	NA	NA	NA	NA	NA	NA	NA	NA
27035602	27040361	+		TEL1 (Terminal EAR1-like 1)	Vitvi14g01637	Vitvi14g01637	Vitvi14g01637	VIT_14s0219g00270	LOC100266431	TEL1	vv44110Cell_cycle	AT3G26120	"GO:0003676;nucleic acid binding;F|GO:0003723;RNA binding;F|GO:0000166;nucleotide binding;F|GO:0007275;multicellular organismal development;P"	"PO:0006081;primary root apical meristem;S|PO:0006362;embryonic shoot apical meristem;S|PO:0020148;shoot apical meristem;S|PO:0000015;cotyledon primordium;S|PO:0000229;floral meristem;S|PO:0004507;D bilateral stage;G|PO:0001078;E expanded cotyledon stage;G"	"PF00076;RNA recognition motif. (a.k.a. RRM, RBD, or RNP domain)|PF04059;RNA recognition motif 2"	"SM00360;RNA recognition motif"	"PS00001;N-glycosylation site|PS00004;cAMP- and cGMP-dependent protein kinase phosphorylation site|PS00005;Protein kinase C phosphorylation site|PS00006;Casein kinase II phosphorylation site|PS00007;Tyrosine kinase phosphorylation site|PS00008;N-myristoylation site|PS50102;Eukaryotic RNA Recognition Motif (RRM) profile"	"IPR007201; IPR000504"	NA
27052255	27054943	+		Glycerol-3-phosphate dehydrogenase (NAD+)	Vitvi14g01639	Vitvi14g01639	Vitvi14g01639	VIT_14s0219g00280	LOC100261224	E1_1_1_8	vv10564Glycerophospholipid_metabolism	AT5G40610	"GO:0004367;glycerol-3-phosphate dehydrogenase (NAD+) activity;F|GO:0050662;coenzyme binding;F|GO:0003824;catalytic activity;F|GO:0009331;glycerol-3-phosphate dehydrogenase complex;C|GO:0055114;oxidation reduction;P|GO:0005488;binding;F|GO:0006072;glycerol-3-phosphate metabolic process;P|GO:0005975;carbohydrate metabolic process;P|GO:0005737;cytoplasm;C|GO:0008152;metabolic process;P|GO:0046168;g…	"PO:0000230;inflorescence meristem;S|PO:0008019;leaf lamina base;S|PO:0020100;hypocotyl;S|PO:0000084;sperm cell;S|PO:0020030;cotyledon;S|PO:0009052;pedicel;S|PO:0000013;cauline leaf;S|PO:0009009;embryo;S|PO:0000037;shoot apex;S|PO:0009046;flower;S|PO:0020091;male gametophyte;S|PO:0009006;shoot;S|PO:0020038;petiole;S|PO:0009029;stamen;S|PO:0009032;petal;S|PO:0006345;pollen tube;S|PO:0009010;seed;S…	"PF01210;NAD-dependent glycerol-3-phosphate dehydrogenase N-terminus|PF07479;NAD-dependent glycerol-3-phosphate dehydrogenase C-terminus"	NA	"PS00001;N-glycosylation site|PS00005;Protein kinase C phosphorylation site|PS00006;Casein kinase II phosphorylation site|PS00008;N-myristoylation site|PS00009;Amidation site|PS00016;Cell attachment sequence|PS00957;NAD-dependent glycerol-3-phosphate dehydrogenase signature"	"IPR013328; IPR016040; IPR017751; IPR006168; IPR011128; IPR006109"	NA
27055771	27063216	-		Esterase/lipase/thioesterase	Vitvi14g01640	Vitvi14g01640	Vitvi14g01640	VIT_14s0219g00290	LOC100259513	NA	NA	AT3G01690	NA	"PO:0000230;inflorescence meristem;S|PO:0008019;leaf lamina base;S|PO:0000084;sperm cell;S|PO:0020100;hypocotyl;S|PO:0020030;cotyledon;S|PO:0009052;pedicel;S|PO:0000013;cauline leaf;S|PO:0009009;embryo;S|PO:0009046;flower;S|PO:0000037;shoot apex;S|PO:0020091;male gametophyte;S|PO:0009006;shoot;S|PO:0020038;petiole;S|PO:0009029;stamen;S|PO:0009032;petal;S|PO:0006345;pollen tube;S|PO:0009031;sepal;…	NA	NA	"PS00001;N-glycosylation site|PS00004;cAMP- and cGMP-dependent protein kinase phosphorylation site|PS00005;Protein kinase C phosphorylation site|PS00006;Casein kinase II phosphorylation site|PS00007;Tyrosine kinase phosphorylation site|PS00008;N-myristoylation site"	IPR000073	NA
27069222	27069614	-		No hit	Vitvi14g02996	Vitvi14g02996	NA	VIT_14s0219g00300	LOC104881662	NA	NA	NA	NA	"PO:0000230;inflorescence meristem;S|PO:0008019;leaf lamina base;S|PO:0020100;hypocotyl;S|PO:0020030;cotyledon;S|PO:0009052;pedicel;S|PO:0000013;cauline leaf;S|PO:0009009;embryo;S|PO:0009046;flower;S|PO:0000037;shoot apex;S|PO:0020091;male gametophyte;S|PO:0009006;shoot;S|PO:0020038;petiole;S|PO:0009029;stamen;S|PO:0009032;petal;S|PO:0009031;sepal;S|PO:0009010;seed;S|PO:0020137;leaf apex;S|PO:000…	NA	NA	"PS00005;Protein kinase C phosphorylation site|PS00006;Casein kinase II phosphorylation site|PS00008;N-myristoylation site|PS50079;Bipartite nuclear localization signal profile"	IPR013177	NA
27080990	27084215	-		Unknown protein	Vitvi14g01641	Vitvi14g01641	Vitvi14g01641	VIT_14s0066g00010	LOC100245845	NA	NA	AT3G01680	NA	"PO:0000230;inflorescence meristem;S|PO:0008019;leaf lamina base;S|PO:0020100;hypocotyl;S|PO:0020030;cotyledon;S|PO:0009052;pedicel;S|PO:0000013;cauline leaf;S|PO:0009009;embryo;S|PO:0009046;flower;S|PO:0000037;shoot apex;S|PO:0020091;male gametophyte;S|PO:0009006;shoot;S|PO:0020038;petiole;S|PO:0009029;stamen;S|PO:0009032;petal;S|PO:0000293;guard cell;S|PO:0009031;sepal;S|PO:0020137;leaf apex;S|…	NA	NA	"PS00001;N-glycosylation site|PS00004;cAMP- and cGMP-dependent protein kinase phosphorylation site|PS00005;Protein kinase C phosphorylation site|PS00006;Casein kinase II phosphorylation site|PS00007;Tyrosine kinase phosphorylation site|PS00008;N-myristoylation site"	NA	NA
27091156	27094684	-		Unknown protein	Vitvi14g01642	Vitvi14g01642	Vitvi14g01642	VIT_14s0066g00020	LOC100268167	NA	NA	AT3G01680	NA	"PO:0000230;inflorescence meristem;S|PO:0008019;leaf lamina base;S|PO:0020100;hypocotyl;S|PO:0020030;cotyledon;S|PO:0009052;pedicel;S|PO:0000013;cauline leaf;S|PO:0009009;embryo;S|PO:0009046;flower;S|PO:0000037;shoot apex;S|PO:0020091;male gametophyte;S|PO:0009006;shoot;S|PO:0020038;petiole;S|PO:0009029;stamen;S|PO:0009032;petal;S|PO:0000293;guard cell;S|PO:0009031;sepal;S|PO:0020137;leaf apex;S|…	NA	NA	"PS00001;N-glycosylation site|PS00004;cAMP- and cGMP-dependent protein kinase phosphorylation site|PS00005;Protein kinase C phosphorylation site|PS00006;Casein kinase II phosphorylation site|PS00007;Tyrosine kinase phosphorylation site|PS00008;N-myristoylation site"	NA	NA
27148738	27169570	-		Unknown protein	Vitvi14g01646	Vitvi14g01645	Vitvi14g01645	VIT_14s0066g00050	LOC100242213	NA	NA	AT3G01680	NA	"PO:0000230;inflorescence meristem;S|PO:0008019;leaf lamina base;S|PO:0020100;hypocotyl;S|PO:0020030;cotyledon;S|PO:0009052;pedicel;S|PO:0000013;cauline leaf;S|PO:0009009;embryo;S|PO:0000037;shoot apex;S|PO:0009046;flower;S|PO:0020091;male gametophyte;S|PO:0009006;shoot;S|PO:0020038;petiole;S|PO:0009029;stamen;S|PO:0009032;petal;S|PO:0000293;guard cell;S|PO:0009031;sepal;S|PO:0009010;seed;S|PO:00…	NA	NA	"PS00001;N-glycosylation site|PS00004;cAMP- and cGMP-dependent protein kinase phosphorylation site|PS00005;Protein kinase C phosphorylation site|PS00006;Casein kinase II phosphorylation site|PS00007;Tyrosine kinase phosphorylation site|PS00008;N-myristoylation site"	NA	NA
27183643	27183936	.			Vitvi14g04607
27197875	27198710	+		NA	Vitvi14g01650	Vitvi14g01650	Vitvi14g01650	NA	NA	NA	NA	NA	NA	NA	NA	NA	NA	NA	NA
27207502	27231383	-		Unknown protein	Vitvi14g02997	Vitvi14g02997	NA	VIT_14s0066g00120	LOC100244128	NA	NA	AT3G01680	NA	"PO:0000230;inflorescence meristem;S|PO:0008019;leaf lamina base;S|PO:0020100;hypocotyl;S|PO:0020030;cotyledon;S|PO:0009052;pedicel;S|PO:0000013;cauline leaf;S|PO:0009009;embryo;S|PO:0009046;flower;S|PO:0000037;shoot apex;S|PO:0020091;male gametophyte;S|PO:0009006;shoot;S|PO:0020038;petiole;S|PO:0009029;stamen;S|PO:0009032;petal;S|PO:0000293;guard cell;S|PO:0009031;sepal;S|PO:0020137;leaf apex;S|…	NA	NA	"PS00001;N-glycosylation site|PS00004;cAMP- and cGMP-dependent protein kinase phosphorylation site|PS00005;Protein kinase C phosphorylation site|PS00006;Casein kinase II phosphorylation site|PS00007;Tyrosine kinase phosphorylation site|PS00008;N-myristoylation site|PS00016;Cell attachment sequence"	NA	NA
27215308	27215796	.			Vitvi14g04608
27231656			C14_26686896
27241683	27244833	-		Unknown protein	Vitvi14g01653	Vitvi14g01653	Vitvi14g01653	VIT_14s0066g00130	LOC100261056	NA	NA	AT3G01680	NA	"PO:0000230;inflorescence meristem;S|PO:0008019;leaf lamina base;S|PO:0020100;hypocotyl;S|PO:0020030;cotyledon;S|PO:0009052;pedicel;S|PO:0000013;cauline leaf;S|PO:0009009;embryo;S|PO:0009046;flower;S|PO:0000037;shoot apex;S|PO:0020091;male gametophyte;S|PO:0009006;shoot;S|PO:0020038;petiole;S|PO:0009029;stamen;S|PO:0009032;petal;S|PO:0000293;guard cell;S|PO:0009031;sepal;S|PO:0020137;leaf apex;S|…	NA	NA	"PS00005;Protein kinase C phosphorylation site|PS00006;Casein kinase II phosphorylation site|PS00008;N-myristoylation site|PS00009;Amidation site"	NA	NA
27254996	27259449	+		RNA-binding protein RBP31	Vitvi14g01655	Vitvi14g01655	Vitvi14g01655	VIT_14s0066g00140	LOC100266472	RBP31	vv50133Primary_active_transporter_cat_A9_to_A18	AT4G24770	"GO:0003676;nucleic acid binding;F|GO:0030529;ribonucleoprotein complex;C|GO:0000166;nucleotide binding;F|GO:0009507;chloroplast;C"	"PO:0000230;inflorescence meristem;S|PO:0008019;leaf lamina base;S|PO:0020100;hypocotyl;S|PO:0020030;cotyledon;S|PO:0000005;cultured cell;S|PO:0009052;pedicel;S|PO:0000013;cauline leaf;S|PO:0009009;embryo;S|PO:0009046;flower;S|PO:0000037;shoot apex;S|PO:0009001;fruit;S|PO:0020091;male gametophyte;S|PO:0009006;shoot;S|PO:0020038;petiole;S|PO:0009029;stamen;S|PO:0009032;petal;S|PO:0000293;guard cel…	"PF00076;RNA recognition motif. (a.k.a. RRM, RBD, or RNP domain)"	"SM00360;RNA recognition motif"	"PS00004;cAMP- and cGMP-dependent protein kinase phosphorylation site|PS00005;Protein kinase C phosphorylation site|PS00006;Casein kinase II phosphorylation site|PS00008;N-myristoylation site|PS50102;Eukaryotic RNA Recognition Motif (RRM) profile|PS50313;Glutamic acid-rich region profile"	"IPR012677; IPR000504"	NA
27257699			C14_GF14-42_26.7_R
27260064	27277144	-		GATA transcription factor 6	Vitvi14g02998	Vitvi14g02998	NA	VIT_14s0066g00150	LOC100255968	GATA6	vv60016C2C2-GATA	AT3G27420	"GO:0043565;sequence-specific DNA binding;F|GO:0003700;transcription factor activity;F|GO:0008270;zinc ion binding;F|GO:0006355;regulation of transcription, DNA-dependent;P"	NA	"PF00320;GATA zinc finger"	"SM00401;zinc finger binding to DNA consensus sequence [AT]GATA[AG]"	"PS00001;N-glycosylation site|PS00004;cAMP- and cGMP-dependent protein kinase phosphorylation site|PS00005;Protein kinase C phosphorylation site|PS00006;Casein kinase II phosphorylation site|PS00008;N-myristoylation site|PS50114;GATA-type zinc finger domain profile"	IPR000679	NA
27283326	27284775	-		Ubiquinone/menaquinone biosynthesis methyltransferase UbiE	Vitvi14g01656	Vitvi14g01656	Vitvi14g01656	VIT_14s0066g00160	LOC100250829	K06127	vv10130Ubiquinone_biosynthesis	AT3G01660	"GO:0008168;methyltransferase activity;F|GO:0008152;metabolic process;P|GO:0016740;transferase activity;F"	"PO:0000230;inflorescence meristem;S|PO:0008019;leaf lamina base;S|PO:0000084;sperm cell;S|PO:0020100;hypocotyl;S|PO:0020030;cotyledon;S|PO:0009052;pedicel;S|PO:0000013;cauline leaf;S|PO:0009009;embryo;S|PO:0009046;flower;S|PO:0000037;shoot apex;S|PO:0020091;male gametophyte;S|PO:0009006;shoot;S|PO:0020038;petiole;S|PO:0009029;stamen;S|PO:0009032;petal;S|PO:0009031;sepal;S|PO:0009010;seed;S|PO:00…	NA	NA	"PS00001;N-glycosylation site|PS00005;Protein kinase C phosphorylation site|PS00006;Casein kinase II phosphorylation site|PS00008;N-myristoylation site"	IPR013217	NA
27288271	27290706	+		CYP724B1	Vitvi14g01657	Vitvi14g01657	Vitvi14g01657	VIT_14s0066g00170	LOC100245690	NA	NA	AT5G14400	"GO:0009055;electron carrier activity;F|GO:0006879;cellular iron ion homeostasis;P|GO:0046872;metal ion binding;F|GO:0005506;iron ion binding;F|GO:0016491;oxidoreductase activity;F|GO:0006826;iron ion transport;P|GO:0008199;ferric iron binding;F|GO:0055114;oxidation reduction;P|GO:0020037;heme binding;F|GO:0004497;monooxygenase activity;F"	"PO:0000230;inflorescence meristem;S|PO:0008019;leaf lamina base;S|PO:0000084;sperm cell;S|PO:0020100;hypocotyl;S|PO:0020030;cotyledon;S|PO:0009052;pedicel;S|PO:0000013;cauline leaf;S|PO:0009009;embryo;S|PO:0009046;flower;S|PO:0000037;shoot apex;S|PO:0020091;male gametophyte;S|PO:0009001;fruit;S|PO:0009006;shoot;S|PO:0009032;petal;S|PO:0009029;stamen;S|PO:0020038;petiole;S|PO:0009049;inflorescenc…	"PF00067;Cytochrome P450"	NA	"PS00001;N-glycosylation site|PS00004;cAMP- and cGMP-dependent protein kinase phosphorylation site|PS00005;Protein kinase C phosphorylation site|PS00006;Casein kinase II phosphorylation site|PS00008;N-myristoylation site|PS00009;Amidation site|PS00086;Cytochrome P450 cysteine heme-iron ligand signature"	"IPR001128; IPR002401"	NA
27295223	27299697	+		RAB GTPase RAB2C	Vitvi14g01658	Vitvi14g01658	Vitvi14g01658	VIT_14s0066g00180	LOC100260965	K07976	NA	AT4G35860	"GO:0005886;plasma membrane;C|GO:0006886;intracellular protein transport;P|GO:0016020;membrane;C|GO:0005622;intracellular;C|GO:0016787;hydrolase activity;F|GO:0006355;regulation of transcription, DNA-dependent;P|GO:0008134;transcription factor binding;F|GO:0005515;protein binding;F|GO:0007165;signal transduction;P|GO:0015031;protein transport;P|GO:0006913;nucleocytoplasmic transport;P|GO:0003924;…	"PO:0005052;callus;S|PO:0000230;inflorescence meristem;S|PO:0008019;leaf lamina base;S|PO:0000084;sperm cell;S|PO:0020100;hypocotyl;S|PO:0020030;cotyledon;S|PO:0000005;cultured cell;S|PO:0009052;pedicel;S|PO:0000013;cauline leaf;S|PO:0009009;embryo;S|PO:0009046;flower;S|PO:0000037;shoot apex;S|PO:0020091;male gametophyte;S|PO:0009006;shoot;S|PO:0020038;petiole;S|PO:0009029;stamen;S|PO:0009032;pet…	"PF08477;Miro-like protein|PF00071;Ras family"	"SM00175;Rab subfamily of small GTPases|SM00174;Rho (Ras homology) subfamily of Ras-like small GTPases|SM00176;Ran (Ras-related nuclear proteins) /TC4 subfamily of small GTPases"	"PS00001;N-glycosylation site|PS00004;cAMP- and cGMP-dependent protein kinase phosphorylation site|PS00005;Protein kinase C phosphorylation site|PS00006;Casein kinase II phosphorylation site|PS00008;N-myristoylation site|PS00017;ATP/GTP-binding site motif A (P-loop)|PS00675;Sigma-54 interaction domain ATP-binding region A signature|PS51419;small GTPase Rab1 family profile"	"IPR003579; IPR013753; IPR001806; IPR002078; IPR005225"	NA
27299810	27300897	+		Ribosomal protein L25 50S	Vitvi14g01659	Vitvi14g01659	Vitvi14g01659	VIT_14s0066g00190	NA	K02897	vv23010Ribosome	NA	NA	NA	NA	NA	"PS00001;N-glycosylation site|PS00006;Casein kinase II phosphorylation site"	NA	NA
27302556	27309395	-		Pentatricopeptide (PPR) repeat-containing protein	Vitvi14g01660	Vitvi14g01660	Vitvi14g01660	VIT_14s0066g00200	LOC100255888	NA	NA	AT4G35850	"GO:0005739;mitochondrion;C"	"PO:0000230;inflorescence meristem;S|PO:0008019;leaf lamina base;S|PO:0020100;hypocotyl;S|PO:0020030;cotyledon;S|PO:0009052;pedicel;S|PO:0000013;cauline leaf;S|PO:0009009;embryo;S|PO:0009046;flower;S|PO:0000037;shoot apex;S|PO:0020091;male gametophyte;S|PO:0009006;shoot;S|PO:0020038;petiole;S|PO:0009029;stamen;S|PO:0009032;petal;S|PO:0006345;pollen tube;S|PO:0020137;leaf apex;S|PO:0009010;seed;S|…	NA	NA	"PS00001;N-glycosylation site|PS00004;cAMP- and cGMP-dependent protein kinase phosphorylation site|PS00005;Protein kinase C phosphorylation site|PS00006;Casein kinase II phosphorylation site|PS00008;N-myristoylation site|PS00009;Amidation site|PS51375;Pentatricopeptide (PPR) repeat profile"	IPR002885	NA
27312837	27322098	+		Unknown protein	Vitvi14g01661	Vitvi14g01661	Vitvi14g01661	VIT_14s0066g00210	LOC100250716	NA	NA	AT3G27460	"GO:0005634;nucleus;C"	"PO:0000230;inflorescence meristem;S|PO:0008019;leaf lamina base;S|PO:0020100;hypocotyl;S|PO:0020030;cotyledon;S|PO:0009052;pedicel;S|PO:0000013;cauline leaf;S|PO:0009009;embryo;S|PO:0009046;flower;S|PO:0000037;shoot apex;S|PO:0020091;male gametophyte;S|PO:0009006;shoot;S|PO:0020038;petiole;S|PO:0009029;stamen;S|PO:0009032;petal;S|PO:0006345;pollen tube;S|PO:0020137;leaf apex;S|PO:0009010;seed;S|…	"PF07039;Protein of unknown function (DUF1325)"	NA	"PS00001;N-glycosylation site|PS00004;cAMP- and cGMP-dependent protein kinase phosphorylation site|PS00005;Protein kinase C phosphorylation site|PS00006;Casein kinase II phosphorylation site|PS00008;N-myristoylation site|PS50079;Bipartite nuclear localization signal profile"	IPR010750	NA
27323094	27324557	+		Elongation factor EF-Tu RABE1B	Vitvi14g01662	Vitvi14g01662	Vitvi14g01662	VIT_14s0066g00220	LOC100245586	K02358	vv34626Plant-pathogen_interaction	AT4G20360	"GO:0006412;translation;P|GO:0005622;intracellular;C|GO:0009507;chloroplast;C|GO:0009536;plastid;C|GO:0005525;GTP binding;F|GO:0003924;GTPase activity;F|GO:0000166;nucleotide binding;F|GO:0003746;translation elongation factor activity;F|GO:0006414;translational elongation;P"	"PO:0005052;callus;S|PO:0000230;inflorescence meristem;S|PO:0008019;leaf lamina base;S|PO:0020100;hypocotyl;S|PO:0000084;sperm cell;S|PO:0020030;cotyledon;S|PO:0000005;cultured cell;S|PO:0009052;pedicel;S|PO:0000013;cauline leaf;S|PO:0009009;embryo;S|PO:0000037;shoot apex;S|PO:0009046;flower;S|PO:0020091;male gametophyte;S|PO:0009006;shoot;S|PO:0009032;petal;S|PO:0020038;petiole;S|PO:0009029;stam…	"PF00009;Elongation factor Tu GTP binding domain|PF03144;Elongation factor Tu domain 2|PF03143;Elongation factor Tu C-terminal domain"	NA	"PS00001;N-glycosylation site|PS00004;cAMP- and cGMP-dependent protein kinase phosphorylation site|PS00005;Protein kinase C phosphorylation site|PS00006;Casein kinase II phosphorylation site|PS00008;N-myristoylation site|PS00017;ATP/GTP-binding site motif A (P-loop)|PS00301;GTP-binding elongation factors signature"	"IPR000795; IPR004161; IPR004541; IPR004160"	NA
27330039	27330378	.			Vitvi14g04610
27330471	27330761	.			Vitvi14g04611
27330777	27331258	.			Vitvi14g04612
27332229	27333964	-		Alpha-L-fucosidase 2 precursor	Vitvi14g01664	Vitvi14g01664	Vitvi14g01664	VIT_14s0066g00240	LOC100257735	E3_2_1_51	vv10511N-Glycan_degradation	AT5G14450	"GO:0006629;lipid metabolic process;P|GO:0009505;plant-type cell wall;C|GO:0016788;hydrolase activity, acting on ester bonds;F|GO:0016787;hydrolase activity;F|GO:0005576;extracellular region;C|GO:0016042;lipid catabolic process;P"	"PO:0000230;inflorescence meristem;S|PO:0008019;leaf lamina base;S|PO:0020100;hypocotyl;S|PO:0000084;sperm cell;S|PO:0020030;cotyledon;S|PO:0009052;pedicel;S|PO:0000013;cauline leaf;S|PO:0000037;shoot apex;S|PO:0009046;flower;S|PO:0009009;embryo;S|PO:0009001;fruit;S|PO:0009006;shoot;S|PO:0020091;male gametophyte;S|PO:0020038;petiole;S|PO:0009029;stamen;S|PO:0009032;petal;S|PO:0000293;guard cell;S…	"PF00657;GDSL-like Lipase/Acylhydrolase"	NA	"PS00001;N-glycosylation site|PS00004;cAMP- and cGMP-dependent protein kinase phosphorylation site|PS00005;Protein kinase C phosphorylation site|PS00006;Casein kinase II phosphorylation site|PS00007;Tyrosine kinase phosphorylation site|PS00008;N-myristoylation site|PS00009;Amidation site"	IPR001087	NA
27337193	27339147	-		Lipase GDSL	Vitvi14g01665	Vitvi14g01665	Vitvi14g01665	VIT_14s0066g00250	LOC100267902	NA	NA	AT5G14450	"GO:0006629;lipid metabolic process;P|GO:0009505;plant-type cell wall;C|GO:0016788;hydrolase activity, acting on ester bonds;F|GO:0016787;hydrolase activity;F|GO:0005576;extracellular region;C|GO:0016042;lipid catabolic process;P"	"PO:0000230;inflorescence meristem;S|PO:0008019;leaf lamina base;S|PO:0020100;hypocotyl;S|PO:0000084;sperm cell;S|PO:0020030;cotyledon;S|PO:0009052;pedicel;S|PO:0000013;cauline leaf;S|PO:0000037;shoot apex;S|PO:0009046;flower;S|PO:0009009;embryo;S|PO:0009001;fruit;S|PO:0009006;shoot;S|PO:0020091;male gametophyte;S|PO:0020038;petiole;S|PO:0009029;stamen;S|PO:0009032;petal;S|PO:0000293;guard cell;S…	"PF00657;GDSL-like Lipase/Acylhydrolase"	NA	"PS00001;N-glycosylation site|PS00005;Protein kinase C phosphorylation site|PS00006;Casein kinase II phosphorylation site|PS00007;Tyrosine kinase phosphorylation site|PS00008;N-myristoylation site"	IPR001087	NA
27343065	27346337	+		SURF2 (surfeit 2)	Vitvi14g01666	Vitvi14g01666	Vitvi14g01666	VIT_14s0066g00260	LOC100262754	NA	NA	AT5G40570	NA	"PO:0000230;inflorescence meristem;S|PO:0008019;leaf lamina base;S|PO:0020100;hypocotyl;S|PO:0009052;pedicel;S|PO:0000013;cauline leaf;S|PO:0009046;flower;S|PO:0000037;shoot apex;S|PO:0009009;embryo;S|PO:0020091;male gametophyte;S|PO:0009006;shoot;S|PO:0020038;petiole;S|PO:0009029;stamen;S|PO:0009032;petal;S|PO:0009010;seed;S|PO:0020137;leaf apex;S|PO:0009031;sepal;S|PO:0009030;carpel;S|PO:000904…	"PF05477;Surfeit locus protein 2 (SURF2)"	NA	"PS00001;N-glycosylation site|PS00004;cAMP- and cGMP-dependent protein kinase phosphorylation site|PS00005;Protein kinase C phosphorylation site|PS00006;Casein kinase II phosphorylation site|PS00008;N-myristoylation site|PS00009;Amidation site|PS50318;Lysine-rich region profile"	IPR008833	NA
27346753	27351533	-		Dehydration-responsive protein	Vitvi14g01667	Vitvi14g01667	Vitvi14g01667	VIT_14s0066g00270	LOC100257633	NA	NA	AT5G14430	"GO:0005886;plasma membrane;C|GO:0009505;plant-type cell wall;C|GO:0008152;metabolic process;P|GO:0005524;ATP binding;F|GO:0016301;kinase activity;F|GO:0005794;Golgi apparatus;C|GO:0008168;methyltransferase activity;F|GO:0016740;transferase activity;F"	"PO:0000230;inflorescence meristem;S|PO:0008019;leaf lamina base;S|PO:0020100;hypocotyl;S|PO:0000084;sperm cell;S|PO:0020030;cotyledon;S|PO:0000005;cultured cell;S|PO:0009052;pedicel;S|PO:0000013;cauline leaf;S|PO:0009009;embryo;S|PO:0000037;shoot apex;S|PO:0009046;flower;S|PO:0020091;male gametophyte;S|PO:0009006;shoot;S|PO:0020038;petiole;S|PO:0009029;stamen;S|PO:0009032;petal;S|PO:0000293;guar…	"PF03141;Putative methyltransferase|PF08241;Methyltransferase domain|PF00485;Phosphoribulokinase / Uridine kinase family"	NA	"PS00001;N-glycosylation site|PS00005;Protein kinase C phosphorylation site|PS00006;Casein kinase II phosphorylation site|PS00008;N-myristoylation site|PS00009;Amidation site|PS00017;ATP/GTP-binding site motif A (P-loop)"	IPR004159	NA
27352473	27357773	-		NA	Vitvi14g01668	Vitvi14g01668	Vitvi14g01668	NA	LOC100252501	NA	NA	NA	NA	NA	NA	NA	NA	NA	NA
27354695			C14_26809933
27367584	27368052			Bet v I allergen	Vitvi14g04613	Vitvi14g01670
27367699	27368400	.			Vitvi14g04613
27375727	27376236	.			Vitvi14g04614
27376364	27381669	+		RGLG2 (ring Domain LIGASE2)	Vitvi14g01671	Vitvi14g01671	Vitvi14g01671	VIT_14s0066g00290	LOC100247388	RGLG2	vv50004Auxin_transport	AT5G14420	"GO:0005886;plasma membrane;C|GO:0004842;ubiquitin-protein ligase activity;F|GO:0031225;anchored to membrane;C|GO:0016020;membrane;C|GO:0016874;ligase activity;F|GO:0008270;zinc ion binding;F|GO:0046872;metal ion binding;F|GO:0005515;protein binding;F|GO:0009850;auxin metabolic process;P|GO:0009690;cytokinin metabolic process;P"	"PO:0000230;inflorescence meristem;S|PO:0008019;leaf lamina base;S|PO:0020100;hypocotyl;S|PO:0000084;sperm cell;S|PO:0020030;cotyledon;S|PO:0000036;leaf vascular system;S|PO:0003011;root vascular system;S|PO:0009052;pedicel;S|PO:0000013;cauline leaf;S|PO:0009009;embryo;S|PO:0000037;shoot apex;S|PO:0009046;flower;S|PO:0020091;male gametophyte;S|PO:0009006;shoot;S|PO:0009032;petal;S|PO:0020038;peti…	"PF07002;Copine"	"SM00327;von Willebrand factor (vWF) type A domain"	"PS00001;N-glycosylation site|PS00004;cAMP- and cGMP-dependent protein kinase phosphorylation site|PS00005;Protein kinase C phosphorylation site|PS00006;Casein kinase II phosphorylation site|PS00007;Tyrosine kinase phosphorylation site|PS00008;N-myristoylation site|PS00009;Amidation site|PS00017;ATP/GTP-binding site motif A (P-loop)|PS50089;Zinc finger ring-type profile"	"IPR010734; IPR002035; IPR001841"	NA
27383069	27383443	+		Unknown	Vitvi14g03000	Vitvi14g03000	NA	VIT_14s0066g00300	NA	NA	NA	NA	NA	"PO:0000230;inflorescence meristem;S|PO:0008019;leaf lamina base;S|PO:0020100;hypocotyl;S|PO:0020030;cotyledon;S|PO:0009052;pedicel;S|PO:0000013;cauline leaf;S|PO:0009009;embryo;S|PO:0009046;flower;S|PO:0000037;shoot apex;S|PO:0020091;male gametophyte;S|PO:0009006;shoot;S|PO:0020038;petiole;S|PO:0009029;stamen;S|PO:0009032;petal;S|PO:0009031;sepal;S|PO:0009010;seed;S|PO:0020137;leaf apex;S|PO:000…	NA	NA	"PS00004;cAMP- and cGMP-dependent protein kinase phosphorylation site|PS00005;Protein kinase C phosphorylation site|PS00007;Tyrosine kinase phosphorylation site|PS50323;Arginine-rich region profile"	NA	NA
27386590	27392034	+		Unknown protein	Vitvi14g01672	Vitvi14g01672	Vitvi14g01672	VIT_14s0066g00310	LOC100264636	NA	NA	AT3G27470	NA	"PO:0000230;inflorescence meristem;S|PO:0008019;leaf lamina base;S|PO:0000084;sperm cell;S|PO:0020100;hypocotyl;S|PO:0020030;cotyledon;S|PO:0009052;pedicel;S|PO:0000013;cauline leaf;S|PO:0009009;embryo;S|PO:0009046;flower;S|PO:0000037;shoot apex;S|PO:0009006;shoot;S|PO:0020091;male gametophyte;S|PO:0020038;petiole;S|PO:0009029;stamen;S|PO:0009032;petal;S|PO:0006345;pollen tube;S|PO:0009010;seed;S…	"PF05212;Protein of unknown function (DUF707)"	NA	"PS00001;N-glycosylation site|PS00004;cAMP- and cGMP-dependent protein kinase phosphorylation site|PS00005;Protein kinase C phosphorylation site|PS00006;Casein kinase II phosphorylation site|PS00008;N-myristoylation site"	IPR007877	NA
27392717	27398528	-		Pseudouridylate synthase TruB	Vitvi14g01673	Vitvi14g01673	Vitvi14g01673	VIT_14s0066g00320	LOC100259460	E4_2_1_70	vv10240Pyrimidine_metabolism	AT5G14460	"GO:0009982;pseudouridine synthase activity;F|GO:0006396;RNA processing;P|GO:0003723;RNA binding;F|GO:0001522;pseudouridine synthesis;P|GO:0009451;RNA modification;P"	"PO:0000230;inflorescence meristem;S|PO:0008019;leaf lamina base;S|PO:0020100;hypocotyl;S|PO:0000084;sperm cell;S|PO:0020030;cotyledon;S|PO:0009052;pedicel;S|PO:0000013;cauline leaf;S|PO:0009009;embryo;S|PO:0000037;shoot apex;S|PO:0009046;flower;S|PO:0020091;male gametophyte;S|PO:0009006;shoot;S|PO:0020038;petiole;S|PO:0009029;stamen;S|PO:0009032;petal;S|PO:0020137;leaf apex;S|PO:0009010;seed;S|P…	"PF01509;TruB family pseudouridylate synthase (N terminal domain)"	NA	"PS00001;N-glycosylation site|PS00004;cAMP- and cGMP-dependent protein kinase phosphorylation site|PS00005;Protein kinase C phosphorylation site|PS00006;Casein kinase II phosphorylation site|PS00007;Tyrosine kinase phosphorylation site|PS00008;N-myristoylation site|PS50079;Bipartite nuclear localization signal profile"	"IPR002501; IPR014780"	NA
27400390	27401866	+		Unknown	Vitvi14g01674	Vitvi14g01674	Vitvi14g01674	VIT_14s0066g00330	LOC100242256	NA	NA	NA	NA	"PO:0009032;petal;S|PO:0020100;hypocotyl;S|PO:0000084;sperm cell;S|PO:0009010;seed;S|PO:0009031;sepal;S|PO:0009052;pedicel;S|PO:0009009;embryo;S|PO:0009046;flower;S|PO:0000037;shoot apex;S|PO:0009005;root;S|PO:0008034;leaf whorl;S|PO:0009025;leaf;S|PO:0001081;F mature embryo stage;G|PO:0004507;D bilateral stage;G|PO:0001185;C globular stage;G|PO:0007616;4 anthesis;G|PO:0001078;E expanded cotyledo…	NA	NA	"PS00005;Protein kinase C phosphorylation site|PS00006;Casein kinase II phosphorylation site"	NA	NA
27402196	27407061	-		L-fucokinase	Vitvi14g01675	Vitvi14g01675	Vitvi14g01675	VIT_14s0066g00340	LOC100264538	E3_2_1_51	vv10511N-Glycan_degradation	AT3G01640	"GO:0016310;phosphorylation;P|GO:0006412;translation;P|GO:0005737;cytoplasm;C|GO:0005622;intracellular;C|GO:0008152;metabolic process;P|GO:0005524;ATP binding;F|GO:0005840;ribosome;C|GO:0003735;structural constituent of ribosome;F|GO:0016301;kinase activity;F|GO:0000166;nucleotide binding;F|GO:0008266;poly(U) RNA binding;F|GO:0016773;phosphotransferase activity, alcohol group as acceptor;F|GO:001…	"PO:0000230;inflorescence meristem;S|PO:0008019;leaf lamina base;S|PO:0020100;hypocotyl;S|PO:0000084;sperm cell;S|PO:0020030;cotyledon;S|PO:0009052;pedicel;S|PO:0000013;cauline leaf;S|PO:0009009;embryo;S|PO:0000037;shoot apex;S|PO:0009046;flower;S|PO:0020091;male gametophyte;S|PO:0009006;shoot;S|PO:0020038;petiole;S|PO:0009029;stamen;S|PO:0009032;petal;S|PO:0006345;pollen tube;S|PO:0009010;seed;S…	"PF00288;GHMP kinases N terminal domain"	NA	"PS00001;N-glycosylation site|PS00005;Protein kinase C phosphorylation site|PS00006;Casein kinase II phosphorylation site|PS00007;Tyrosine kinase phosphorylation site|PS00008;N-myristoylation site|PS00358;Ribosomal protein L5 signature"	"IPR006204; IPR013750; IPR006206; IPR002132; IPR014721"	NA
27414230	27417045	+		Glycosyl transferase family 17 beta 1,4 N-acetylglucosaminyltransferase	Vitvi14g01676	Vitvi14g01676	Vitvi14g01676	VIT_14s0066g00350	LOC100259362	E2_4_1_144	vv10510N-Glycan_biosynthesis vv11030Glycan_structures-biosynthesis1	AT5G14480	"GO:0003830;beta-1,4-mannosylglycoprotein 4-beta-N-acetylglucosaminyltransferase activity;F|GO:0016020;membrane;C|GO:0006487;protein amino acid N-linked glycosylation;P|GO:0016740;transferase activity;F"	"PO:0000230;inflorescence meristem;S|PO:0008019;leaf lamina base;S|PO:0020100;hypocotyl;S|PO:0000084;sperm cell;S|PO:0020030;cotyledon;S|PO:0009052;pedicel;S|PO:0000013;cauline leaf;S|PO:0009009;embryo;S|PO:0000037;shoot apex;S|PO:0009046;flower;S|PO:0020091;male gametophyte;S|PO:0009006;shoot;S|PO:0020038;petiole;S|PO:0009029;stamen;S|PO:0009032;petal;S|PO:0006345;pollen tube;S|PO:0020137;leaf a…	"PF04724;Glycosyltransferase family 17"	NA	"PS00001;N-glycosylation site|PS00004;cAMP- and cGMP-dependent protein kinase phosphorylation site|PS00005;Protein kinase C phosphorylation site|PS00006;Casein kinase II phosphorylation site|PS00007;Tyrosine kinase phosphorylation site|PS00008;N-myristoylation site"	IPR006813	NA
27419284	27423678	-		NA	Vitvi14g01677	Vitvi14g01677	Vitvi14g01677	NA	LOC100254349	NA	NA	NA	NA	NA	NA	NA	NA	NA	NA
27424577	27431020	-		NAC domain-containing protein 44	Vitvi14g01678	Vitvi14g01678	Vitvi14g01678	VIT_14s0066g00360	LOC100249251	NAC044	vv60046NAC	AT3G01600	"GO:0003677;DNA binding;F|GO:0045449;regulation of transcription;P|GO:0003723;RNA binding;F"	"PO:0008019;leaf lamina base;S|PO:0020100;hypocotyl;S|PO:0000084;sperm cell;S|PO:0000005;cultured cell;S|PO:0009052;pedicel;S|PO:0009046;flower;S|PO:0009009;embryo;S|PO:0000037;shoot apex;S|PO:0009006;shoot;S|PO:0009032;petal;S|PO:0009010;seed;S|PO:0009031;sepal;S|PO:0009030;carpel;S|PO:0009047;stem;S|PO:0009005;root;S|PO:0008034;leaf whorl;S|PO:0009025;leaf;S|PO:0001081;F mature embryo stage;G|P…	"PF02365;No apical meristem (NAM) protein|PF01985;CRS1 / YhbY (CRM) domain"	NA	"PS00001;N-glycosylation site|PS00004;cAMP- and cGMP-dependent protein kinase phosphorylation site|PS00005;Protein kinase C phosphorylation site|PS00006;Casein kinase II phosphorylation site|PS00008;N-myristoylation site|PS51005;NAC domain profile|PS51295;CRM domain profile"	IPR003441	NA
27431760	27438230	-		Protein kinase ATN1	Vitvi14g01679	Vitvi14g01679	Vitvi14g01679	VIT_14s0066g00370	LOC100254246	NA	NA	AT5G50180	"GO:0004672;protein kinase activity;F|GO:0004674;protein serine/threonine kinase activity;F|GO:0004709;MAP kinase kinase kinase activity;F|GO:0004713;protein tyrosine kinase activity;F|GO:0005524;ATP binding;F|GO:0016301;kinase activity;F|GO:0006468;protein amino acid phosphorylation;P|GO:0000166;nucleotide binding;F|GO:0016740;transferase activity;F"	"PO:0000230;inflorescence meristem;S|PO:0008019;leaf lamina base;S|PO:0000084;sperm cell;S|PO:0020100;hypocotyl;S|PO:0020030;cotyledon;S|PO:0009052;pedicel;S|PO:0000013;cauline leaf;S|PO:0009009;embryo;S|PO:0009046;flower;S|PO:0000037;shoot apex;S|PO:0020091;male gametophyte;S|PO:0009006;shoot;S|PO:0020038;petiole;S|PO:0009029;stamen;S|PO:0009032;petal;S|PO:0009031;sepal;S|PO:0009010;seed;S|PO:00…	"PF00069;Protein kinase domain|PF07714;Protein tyrosine kinase"	"SM00220;Serine/Threonine protein kinases, catalytic domain|SM00219;Tyrosine kinase, catalytic domain"	"PS00001;N-glycosylation site|PS00005;Protein kinase C phosphorylation site|PS00006;Casein kinase II phosphorylation site|PS00007;Tyrosine kinase phosphorylation site|PS00008;N-myristoylation site|PS00107;Protein kinases ATP-binding region signature|PS00108;Serine/Threonine protein kinases active-site signature|PS50011;Protein kinase domain profile"	"IPR000719; IPR017441; IPR017442; IPR008271; IPR001245; IPR015784"	NA
27444696	27453754	+		ferric reductase defective 3	Vitvi14g04615	Vitvi14g01681	Vitvi14g01681	VIT_14s0066g00380	LOC104881665	FRD3	vv50125Porters_cat_66_to_94	NA	NA	NA	NA	NA	"PS00005;Protein kinase C phosphorylation site|PS00006;Casein kinase II phosphorylation site|PS00007;Tyrosine kinase phosphorylation site|PS00008;N-myristoylation site|PS00029;Leucine zipper pattern"	IPR004268	NA
27453757	27457325	-		Methyltransferase Rrp8p	Vitvi14g01682	Vitvi14g01682	Vitvi14g01682	VIT_14s0066g00390	LOC100249145	NA	NA	AT5G40530	"GO:0008168;methyltransferase activity;F|GO:0008152;metabolic process;P"	"PO:0000230;inflorescence meristem;S|PO:0008019;leaf lamina base;S|PO:0020100;hypocotyl;S|PO:0000084;sperm cell;S|PO:0020030;cotyledon;S|PO:0009052;pedicel;S|PO:0000013;cauline leaf;S|PO:0009009;embryo;S|PO:0000037;shoot apex;S|PO:0009046;flower;S|PO:0009006;shoot;S|PO:0020038;petiole;S|PO:0009029;stamen;S|PO:0009032;petal;S|PO:0009031;sepal;S|PO:0009010;seed;S|PO:0020137;leaf apex;S|PO:0009030;c…	"PF05148;Hypothetical methyltransferase|PF08241;Methyltransferase domain"	NA	"PS00001;N-glycosylation site|PS00004;cAMP- and cGMP-dependent protein kinase phosphorylation site|PS00005;Protein kinase C phosphorylation site|PS00006;Casein kinase II phosphorylation site|PS00007;Tyrosine kinase phosphorylation site|PS00008;N-myristoylation site|PS50079;Bipartite nuclear localization signal profile"	IPR007823	NA
27455837			C14_26911075

## Sheet: Table S6
Table S6. Gene Ontology (GO) enrichment of the genes underlying the Rgb1 locus.
Enrichment FDR	n° Genes	Pathway Genes	Fold Enrichment	Pathway	Pathway database	URL	Gene 1	Gene 2	Gene 3	Gene 4	Gene 5	Gene 6	Gene 7	Gene 8	Gene 9	Gene 10	Gene 11
2.09e-07	5	15	124.696	Phloem development	GO Biological Process	http://amigo.geneontology.org/amigo/term/GO:0010088	Vitvi14g01641	Vitvi14g01642	Vitvi14g01646	Vitvi14g02997	Vitvi14g01653
0.0193341	2	6	124.696	Proton-transporting ATP synthase complex assembly	GO Biological Process	http://amigo.geneontology.org/amigo/term/GO:0043461	Vitvi14g01626	Vitvi14g01636
0.0247206	2	9	83.1306	Proton-transporting two-sector ATPase complex assembly	GO Biological Process	http://amigo.geneontology.org/amigo/term/GO:0070071	Vitvi14g01626	Vitvi14g01636
3.16e-05	5	43	43.4985	Phloem or xylem histogenesis	GO Biological Process	http://amigo.geneontology.org/amigo/term/GO:0010087	Vitvi14g01641	Vitvi14g01642	Vitvi14g01646	Vitvi14g02997	Vitvi14g01653
0.0453222	3	59	19.0214	Nucleoside triphosphate biosynthetic proc.	GO Biological Process	http://amigo.geneontology.org/amigo/term/GO:0009142	Vitvi14g01667	Vitvi14g01592	Vitvi14g01593
0.0193341	5	182	10.2771	Tissue development	GO Biological Process	http://amigo.geneontology.org/amigo/term/GO:0009888	Vitvi14g01641	Vitvi14g01642	Vitvi14g01646	Vitvi14g02997	Vitvi14g01653
0.024343	11	1131	3.63834	Mitochondrion	GO Cellular Component	http://amigo.geneontology.org/amigo/term/GO:0005739	Vitvi14g01660	Vitvi14g01662	Vitvi14g01673	Vitvi14g01592	Vitvi14g01593	Vitvi14g01598	Vitvi14g02991	Vitvi14g01626	Vitvi14g01627	Vitvi14g01632	Vitvi14g01636

## Sheet: Table S7
Table S7. Rgb3 gene list. In dark purple the genes within the two-LOD confidence interval, in light purple the expanded region to the nearest non-associated marker. V = version of the structural annotation.
start	stop	strandCONS	Marker	Functional_annotation	V4.2	V3	V2	V1	NCBI Refseq_ID	Symbol	Vitisnet_molecular_network	Best_arabidopsis_match	Gene_ontology_GO	Plant_ontology_PO	PFAM_accession	SMART_accession	PROSITE_accession	InterPro_accession	UniProtKB_accession
19079398			C14_19385840be
19122747	19126192	+		Jasmonate O-methyltransferase	Vitvi14g02857	Vitvi14g02857	NA	VIT_14s0006g02170	LOC100251383	E2_1_1_141	vv10592alpha-Linolenic_acid_metabolism	AT1G15125	"GO:0008168;methyltransferase activity;F|GO:0016740;transferase activity;F"	"PO:0000230;inflorescence meristem;S|PO:0009029;stamen;S|PO:0006345;pollen tube;S|PO:0020100;hypocotyl;S|PO:0000084;sperm cell;S|PO:0020030;cotyledon;S|PO:0009015;vascular tissue;S|PO:0009047;stem;S|PO:0009046;flower;S|PO:0009005;root;S|PO:0008034;leaf whorl;S|PO:0009025;leaf;S|PO:0020091;male gametophyte;S|PO:0007115;LP.04 four leaves visible;G|PO:0001017;M germinated pollen stage;G|PO:0007095;L…	"PF03492;SAM dependent carboxyl methyltransferase"	NA	"PS00001;N-glycosylation site|PS00005;Protein kinase C phosphorylation site|PS00006;Casein kinase II phosphorylation site|PS00008;N-myristoylation site"	IPR005299	NA
19138241	19139016			ATP synthase beta chain 2, mitochondrial		Vitvi14g01053
19139612	19139839	-		NA	Vitvi14g01054	Vitvi14g01054	Vitvi14g01054	NA	NA	NA	NA	NA	NA	NA	NA	NA	NA	NA	NA
19143506	19238676	+		ATP dependent DNA ligase	Vitvi14g01055	Vitvi14g01055	Vitvi14g01055	VIT_14s0006g02190	LOC100266816	K10747	vv23030DNA_replication vv23410Base_excision_repair vv23420Nucleotide_excision_repair vv23430Mismatch_repair	AT1G66730	"GO:0003677;DNA binding;F|GO:0006310;DNA recombination;P|GO:0016874;ligase activity;F|GO:0016787;hydrolase activity;F|GO:0005524;ATP binding;F|GO:0006281;DNA repair;P|GO:0003910;DNA ligase (ATP) activity;F|GO:0006260;DNA replication;P|GO:0006974;response to DNA damage stimulus;P|GO:0000166;nucleotide binding;F"	"PO:0009029;stamen;S|PO:0009032;petal;S|PO:0000084;sperm cell;S|PO:0009010;seed;S|PO:0009031;sepal;S|PO:0009030;carpel;S|PO:0009047;stem;S|PO:0009052;pedicel;S|PO:0009009;embryo;S|PO:0009046;flower;S|PO:0000037;shoot apex;S|PO:0008034;leaf whorl;S|PO:0009006;shoot;S|PO:0020091;male gametophyte;S|PO:0009025;leaf;S|PO:0001017;M germinated pollen stage;G|PO:0007115;LP.04 four leaves visible;G|PO:000…	"PF07522;DNA repair metallo-beta-lactamase|PF04675;DNA ligase N terminus"	NA	"PS00001;N-glycosylation site|PS00004;cAMP- and cGMP-dependent protein kinase phosphorylation site|PS00005;Protein kinase C phosphorylation site|PS00006;Casein kinase II phosphorylation site|PS00008;N-myristoylation site|PS00009;Amidation site|PS50324;Serine-rich region profile"	"IPR012308; IPR011084"	NA
19259779	19265657	+		Histone chaperone ASF1B (Anti-silencing 1b)	Vitvi14g01057	Vitvi14g01057	Vitvi14g01057	VIT_14s0006g02220	LOC100244498	K10753	NA	AT1G66740	"GO:0006333;chromatin assembly or disassembly;P|GO:0005634;nucleus;C"	"PO:0000230;inflorescence meristem;S|PO:0008019;leaf lamina base;S|PO:0020100;hypocotyl;S|PO:0000084;sperm cell;S|PO:0020030;cotyledon;S|PO:0009052;pedicel;S|PO:0000013;cauline leaf;S|PO:0009009;embryo;S|PO:0000037;shoot apex;S|PO:0009046;flower;S|PO:0020091;male gametophyte;S|PO:0009006;shoot;S|PO:0020038;petiole;S|PO:0009029;stamen;S|PO:0009032;petal;S|PO:0006345;pollen tube;S|PO:0009010;seed;S…	"PF04729;ASF1 like histone chaperone"	NA	"PS00001;N-glycosylation site|PS00005;Protein kinase C phosphorylation site|PS00006;Casein kinase II phosphorylation site"	IPR006818	NA
19273903	19275694			VIP3 (vernalization independence 3); nucleotide binding		Vitvi14g01058
19275457	19275756	.			Vitvi14g04405
19284467	19299956	+		Unknown protein	Vitvi14g01060	Vitvi14g01060	Vitvi14g01060	VIT_14s0006g02230	LOC100266821	NA	NA	NA	"GO:0008270;zinc ion binding;F|GO:0005622;intracellular;C"	NA	NA	NA	"PS00001;N-glycosylation site|PS00005;Protein kinase C phosphorylation site|PS00006;Casein kinase II phosphorylation site|PS00008;N-myristoylation site"	IPR015880	NA
19297669			C14_19587586
19300522	19304838	+		2-hydroxyacyl-CoA lyase 1	Vitvi14g01061	Vitvi14g01061	Vitvi14g01061	VIT_14s0006g02240	LOC100232933	K12261	vv44146Peroxisome	AT5G17380	"GO:0003824;catalytic activity;F|GO:0016829;lyase activity;F|GO:0000287;magnesium ion binding;F|GO:0016830;carbon-carbon lyase activity;F|GO:0008949;oxalyl-CoA decarboxylase activity;F|GO:0030976;thiamin pyrophosphate binding;F|GO:0016740;transferase activity;F"	"PO:0000230;inflorescence meristem;S|PO:0008019;leaf lamina base;S|PO:0020100;hypocotyl;S|PO:0020030;cotyledon;S|PO:0009052;pedicel;S|PO:0000013;cauline leaf;S|PO:0009009;embryo;S|PO:0009046;flower;S|PO:0000037;shoot apex;S|PO:0020091;male gametophyte;S|PO:0009006;shoot;S|PO:0020038;petiole;S|PO:0009029;stamen;S|PO:0009032;petal;S|PO:0000293;guard cell;S|PO:0009031;sepal;S|PO:0020137;leaf apex;S|…	"PF02776;Thiamine pyrophosphate enzyme, N-terminal TPP binding domain|PF00205;Thiamine pyrophosphate enzyme, central domain|PF02775;Thiamine pyrophosphate enzyme, C-terminal TPP binding domain"	NA	"PS00001;N-glycosylation site|PS00005;Protein kinase C phosphorylation site|PS00006;Casein kinase II phosphorylation site|PS00008;N-myristoylation site|PS00016;Cell attachment sequence|PS00187;Thiamine pyrophosphate enzymes signature"	"IPR000399; IPR012001; IPR011766; IPR012000"	Q6XGX9
19305917	19307206	.			Vitvi14g04406
19307752	19309710	-		NA	Vitvi14g02858	Vitvi14g02858	NA	NA	LOC100852913	NA	NA	NA	NA	NA	NA	NA	NA	NA	NA
19312384	19315336	+		MATE efflux family protein	Vitvi14g01062	Vitvi14g01062	Vitvi14g01062	VIT_14s0006g02260	LOC100242777	MATE	vv50125Porters_cat_66_to_94	AT1G15170	"GO:0015297;antiporter activity;F|GO:0015238;drug transporter activity;F|GO:0016020;membrane;C|GO:0006855;multidrug transport;P"	"PO:0000230;inflorescence meristem;S|PO:0008019;leaf lamina base;S|PO:0020100;hypocotyl;S|PO:0020030;cotyledon;S|PO:0009052;pedicel;S|PO:0000013;cauline leaf;S|PO:0000037;shoot apex;S|PO:0009009;embryo;S|PO:0009046;flower;S|PO:0020091;male gametophyte;S|PO:0009006;shoot;S|PO:0009032;petal;S|PO:0009029;stamen;S|PO:0020038;petiole;S|PO:0009010;seed;S|PO:0009031;sepal;S|PO:0020137;leaf apex;S|PO:000…	"PF01554;MatE"	NA	"PS00001;N-glycosylation site|PS00004;cAMP- and cGMP-dependent protein kinase phosphorylation site|PS00005;Protein kinase C phosphorylation site|PS00006;Casein kinase II phosphorylation site|PS00008;N-myristoylation site"	"IPR002528; IPR015521"	NA
19319185	19324352	+		MATE efflux family protein	Vitvi14g01064	Vitvi14g01064	Vitvi14g01064	VIT_14s0006g02270	NA	MATE	vv50125Porters_cat_66_to_94	AT1G66760	"GO:0015297;antiporter activity;F|GO:0015238;drug transporter activity;F|GO:0016020;membrane;C|GO:0006855;multidrug transport;P"	NA	NA	NA	"PS00001;N-glycosylation site|PS00006;Casein kinase II phosphorylation site|PS00008;N-myristoylation site|PS00009;Amidation site"	"IPR002528; IPR015521"	NA
19338937	19363022	+		Cyclin-dependent kinase D1;2	Vitvi14g01066	Vitvi14g01066	Vitvi14g01066	VIT_14s0006g02280	LOC100244503	CDKD1_2	vv23420Nucleotide_excision_repair vv44110Cell_cycle	AT1G66750	"GO:0004672;protein kinase activity;F|GO:0004674;protein serine/threonine kinase activity;F|GO:0004713;protein tyrosine kinase activity;F|GO:0005524;ATP binding;F|GO:0005634;nucleus;C|GO:0007049;cell cycle;P|GO:0016301;kinase activity;F|GO:0006468;protein amino acid phosphorylation;P|GO:0051301;cell division;P|GO:0008353;RNA polymerase II carboxy-terminal domain kinase activity;F|GO:0000166;nucle…	"PO:0000230;inflorescence meristem;S|PO:0008019;leaf lamina base;S|PO:0020100;hypocotyl;S|PO:0000084;sperm cell;S|PO:0020030;cotyledon;S|PO:0000005;cultured cell;S|PO:0009052;pedicel;S|PO:0000013;cauline leaf;S|PO:0009009;embryo;S|PO:0009046;flower;S|PO:0000037;shoot apex;S|PO:0020091;male gametophyte;S|PO:0009006;shoot;S|PO:0009029;stamen;S|PO:0020038;petiole;S|PO:0009032;petal;S|PO:0006345;poll…	"PF00069;Protein kinase domain|PF07714;Protein tyrosine kinase"	"SM00220;Serine/Threonine protein kinases, catalytic domain|SM00219;Tyrosine kinase, catalytic domain"	"PS00001;N-glycosylation site|PS00004;cAMP- and cGMP-dependent protein kinase phosphorylation site|PS00005;Protein kinase C phosphorylation site|PS00006;Casein kinase II phosphorylation site|PS00008;N-myristoylation site|PS00107;Protein kinases ATP-binding region signature|PS00108;Serine/Threonine protein kinases active-site signature|PS50011;Protein kinase domain profile"	"IPR000719; IPR017441; IPR017442; IPR008271; IPR002290"	NA
19373904	19374236	.			Vitvi14g04407
19381533	19383581	+		DREB sub A-4 of ERF/AP2 transcription factor	Vitvi14g01067	Vitvi14g01067	Vitvi14g01067	VIT_14s0006g02290	LOC100249652	TINY_2	vv30008Ethylene_signaling vv60003AP2_EREBP	AT3G60490	"GO:0006350;transcription;P|GO:0003677;DNA binding;F|GO:0045449;regulation of transcription;P|GO:0003700;transcription factor activity;F|GO:0006355;regulation of transcription, DNA-dependent;P|GO:0005634;nucleus;C"	"PO:0000230;inflorescence meristem;S|PO:0008019;leaf lamina base;S|PO:0020100;hypocotyl;S|PO:0020030;cotyledon;S|PO:0020023;outer integument;S|PO:0009053;peduncle;S|PO:0009052;pedicel;S|PO:0000013;cauline leaf;S|PO:0009009;embryo;S|PO:0000037;shoot apex;S|PO:0009046;flower;S|PO:0020091;male gametophyte;S|PO:0009006;shoot;S|PO:0009001;fruit;S|PO:0009032;petal;S|PO:0020038;petiole;S|PO:0009029;stam…	"PF00847;AP2 domain"	"SM00380;DNA-binding domain in plant proteins such as APETALA2 and EREBPs"	"PS00004;cAMP- and cGMP-dependent protein kinase phosphorylation site|PS00005;Protein kinase C phosphorylation site|PS00006;Casein kinase II phosphorylation site|PS00008;N-myristoylation site|PS51032;AP2/ERF domain profile"	NA	NA
19412641	19412920	+		DNA-directed RNA polymerase subunit beta'	Vitvi14g01068	Vitvi14g01068	Vitvi14g01068	VIT_14s0006g02300	NA	K03046	vv23020RNA_polymerase	NA	NA	NA	NA	NA	NA	NA	NA
19418316	19420608	.			Vitvi14g04408
19450826	19451074	-		NA	Vitvi14g04409	Vitvi12g01101	Vitvi12g01101	NA	NA	NA	NA	NA	NA	NA	NA	NA	NA	NA	NA
19459673			C14_19749796
19514225	19516980	-		Nuclear transcription factor Y subunit C-4	Vitvi14g02861	Vitvi14g02861	NA	VIT_14s0006g02320	LOC100853057	NFYC4	vv60021CCAAT	AT5G63470	"GO:0003677;DNA binding;F|GO:0043565;sequence-specific DNA binding;F|GO:0005622;intracellular;C"	"PO:0000230;inflorescence meristem;S|PO:0008019;leaf lamina base;S|PO:0020100;hypocotyl;S|PO:0020030;cotyledon;S|PO:0009052;pedicel;S|PO:0000013;cauline leaf;S|PO:0009009;embryo;S|PO:0009046;flower;S|PO:0000037;shoot apex;S|PO:0009006;shoot;S|PO:0009029;stamen;S|PO:0009032;petal;S|PO:0009010;seed;S|PO:0009031;sepal;S|PO:0009030;carpel;S|PO:0009047;stem;S|PO:0009005;root;S|PO:0008034;leaf whorl;S|…	NA	NA	"PS00001;N-glycosylation site|PS00004;cAMP- and cGMP-dependent protein kinase phosphorylation site|PS00005;Protein kinase C phosphorylation site|PS00006;Casein kinase II phosphorylation site"	"IPR003958; IPR009072"	NA
19523077	19524043			Germin-like protein 3 [Vitis vinifera]		Vitvi14g01075		VIT_14s0006g02330
19561258	19562223			Germin-like protein 3 [Vitis vinifera]		Vitvi14g02863		VIT_14s0006g02350
19570270	19571149			Germin-like protein 3 [Vitis vinifera]		Vitvi14g01080		VIT_14s0006g02360
19604399	19605146			Germin-like protein 3 [Vitis vinifera]		Vitvi14g02864		VIT_14s0006g02370
19621357	19622322			Germin-like protein 3 [Vitis vinifera]		Vitvi14g01082		VIT_14s0006g02380
19641755	19642720			Germin-like protein 3 [Vitis vinifera]		Vitvi14g01096		VIT_14s0006g02390
19658743	19659708			Germin-like protein 3 [Vitis vinifera]		Vitvi14g01106		VIT_14s0006g02400
19660341	19660857			Polyprotein		Vitvi14g01107
19672875	19673840			Germin-like protein 3 [Vitis vinifera]		Vitvi14g01112		VIT_14s0006g02420
19681649	19682614			Germin-like protein 3 [Vitis vinifera]		Vitvi14g01113		VIT_14s0006g02430
19706477	19707442			Germin-like protein 3 [Vitis vinifera]		Vitvi14g02865		VIT_14s0006g02440
19719912			C14_20009842
19735987			C14_20025917
19738186	19739365	-		Zinc finger (CCCH-type) family protein	Vitvi14g01114	Vitvi14g01114	Vitvi14g01114	VIT_14s0006g02450	LOC100265124	CCCHFAM_32	vv60018C3H	AT1G68200	"GO:0003676;nucleic acid binding;F|GO:0008270;zinc ion binding;F|GO:0046872;metal ion binding;F"	NA	"PF00642;Zinc finger C-x8-C-x5-C-x3-H type (and similar)"	"SM00356;zinc finger"	"PS50103;Zinc finger C3H1-type profile"	IPR000571	NA
19766873	19767271	-		NA	Vitvi14g02866	Vitvi14g02866	NA	NA	LOC104881559	NA	NA	NA	NA	NA	NA	NA	NA	NA	NA
19791458	19791913	-		Ribosomal protein L26 (RPL26A) 60S	Vitvi14g01118	Vitvi14g01118	Vitvi14g01118	VIT_14s0006g02470	LOC100267018	K02898	vv23010Ribosome	AT3G49910	"GO:0015934;large ribosomal subunit;C|GO:0005622;intracellular;C|GO:0006412;translation;P|GO:0005840;ribosome;C|GO:0003735;structural constituent of ribosome;F"	"PO:0005052;callus;S|PO:0000230;inflorescence meristem;S|PO:0008019;leaf lamina base;S|PO:0020100;hypocotyl;S|PO:0020030;cotyledon;S|PO:0000005;cultured cell;S|PO:0009052;pedicel;S|PO:0000013;cauline leaf;S|PO:0009009;embryo;S|PO:0000037;shoot apex;S|PO:0009046;flower;S|PO:0020091;male gametophyte;S|PO:0009006;shoot;S|PO:0020038;petiole;S|PO:0009029;stamen;S|PO:0009032;petal;S|PO:0000293;guard ce…	"PF00467;KOW motif"	"SM00739;KOW (Kyprides, Ouzounis, Woese) motif."	"PS00001;N-glycosylation site|PS00005;Protein kinase C phosphorylation site|PS00006;Casein kinase II phosphorylation site|PS00007;Tyrosine kinase phosphorylation site|PS00008;N-myristoylation site|PS01108;Ribosomal protein L24 signature"	"IPR005824; IPR005825; IPR005756"	NA
19799997	19809816	-		Phosphatidic acid phosphatase alpha	Vitvi14g01119	Vitvi14g01119	Vitvi14g01119	VIT_14s0006g02480	LOC100241275	E3_1_3_4	vv10561Glycerolipid_metabolism vv10564Glycerophospholipid_metabolism vv10565Ether_lipid_metabolism vv10600Sphingolipid_metabolism	AT3G02600	"GO:0016491;oxidoreductase activity;F|GO:0003824;catalytic activity;F|GO:0032440;2-alkenal reductase activity;F|GO:0016020;membrane;C|GO:0055114;oxidation reduction;P|GO:0016787;hydrolase activity;F|GO:0008195;phosphatidate phosphatase activity;F"	"PO:0000230;inflorescence meristem;S|PO:0008019;leaf lamina base;S|PO:0020100;hypocotyl;S|PO:0000084;sperm cell;S|PO:0020030;cotyledon;S|PO:0000005;cultured cell;S|PO:0009052;pedicel;S|PO:0000013;cauline leaf;S|PO:0009009;embryo;S|PO:0000037;shoot apex;S|PO:0009046;flower;S|PO:0020091;male gametophyte;S|PO:0009006;shoot;S|PO:0020038;petiole;S|PO:0009029;stamen;S|PO:0009032;petal;S|PO:0009010;seed…	"PF01569;PAP2 superfamily"	"SM00014;Acid phosphatase homologues"	"PS00001;N-glycosylation site|PS00005;Protein kinase C phosphorylation site|PS00006;Casein kinase II phosphorylation site|PS00008;N-myristoylation site"	"IPR016118; IPR000326"	NA
19807673			C14_20097630ae
19811283	19814077	+		ATP binding protein	Vitvi14g01120	Vitvi14g01120	Vitvi14g01120	VIT_14s0006g02490	LOC100246403	NA	NA	NA	NA	NA	"PF00564;PB1 domain"	"SM00666;PB1 domain"	"PS00001;N-glycosylation site|PS00005;Protein kinase C phosphorylation site|PS00006;Casein kinase II phosphorylation site|PS00008;N-myristoylation site|PS50322;Glutamine-rich region profile"	NA	NA
19815157			C14_20105104
19825140	19825502	.			Vitvi14g04411
19826204	19828252	-		NA	Vitvi14g04412	Vitvi10g00347	Vitvi10g00347	NA	LOC104878185	NA	NA	NA	NA	NA	NA	NA	NA	NA	NA
19855546	19856136	-		NA	Vitvi14g01122	Vitvi14g01122	Vitvi14g01122	NA	LOC104881561	NA	NA	NA	NA	NA	NA	NA	NA	NA	NA
19882867	19884064	.			Vitvi14g04413
19884126	19886092	+		Plastid movement impaired 15 (PMI15)	Vitvi14g01124	Vitvi14g01124	Vitvi14g01124	VIT_14s0006g02510	LOC100244639	NA	NA	AT5G38150	NA	"PO:0000230;inflorescence meristem;S|PO:0008019;leaf lamina base;S|PO:0020100;hypocotyl;S|PO:0020030;cotyledon;S|PO:0009052;pedicel;S|PO:0000013;cauline leaf;S|PO:0009009;embryo;S|PO:0000037;shoot apex;S|PO:0009046;flower;S|PO:0020091;male gametophyte;S|PO:0009006;shoot;S|PO:0009032;petal;S|PO:0009029;stamen;S|PO:0020038;petiole;S|PO:0009031;sepal;S|PO:0020137;leaf apex;S|PO:0009010;seed;S|PO:000…	"PF05701;Plant protein of unknown function (DUF827)"	NA	"PS00001;N-glycosylation site|PS00004;cAMP- and cGMP-dependent protein kinase phosphorylation site|PS00005;Protein kinase C phosphorylation site|PS00006;Casein kinase II phosphorylation site|PS00008;N-myristoylation site|PS00009;Amidation site|PS50079;Bipartite nuclear localization signal profile"	NA	NA
19902449	19929334	+		HEAT repeat-containing protein	Vitvi14g01125	Vitvi14g01125	Vitvi14g01125	VIT_14s0006g02520	LOC100249784	NA	NA	AT5G16210	"GO:0005488;binding;F"	"PO:0000230;inflorescence meristem;S|PO:0008019;leaf lamina base;S|PO:0020100;hypocotyl;S|PO:0020030;cotyledon;S|PO:0009052;pedicel;S|PO:0000013;cauline leaf;S|PO:0009009;embryo;S|PO:0009046;flower;S|PO:0000037;shoot apex;S|PO:0020091;male gametophyte;S|PO:0009006;shoot;S|PO:0020038;petiole;S|PO:0009029;stamen;S|PO:0009032;petal;S|PO:0006345;pollen tube;S|PO:0020137;leaf apex;S|PO:0009010;seed;S|…	NA	NA	"PS00001;N-glycosylation site|PS00004;cAMP- and cGMP-dependent protein kinase phosphorylation site|PS00005;Protein kinase C phosphorylation site|PS00006;Casein kinase II phosphorylation site|PS00007;Tyrosine kinase phosphorylation site|PS00008;N-myristoylation site|PS00009;Amidation site|PS50077;HEAT repeat profile|PS50896;LIS1 homology (LisH) motif profile"	"IPR011989; IPR000357; IPR006594"	NA
19904398			C14_20.2_VMC2C3_R
19904803			C14_20194748
19929396			C14_20219365
19951652	19953045	+		Non-specific lipid-transfer protein 2 (LTP 2)	Vitvi14g02869	Vitvi14g02869	NA	VIT_14s0006g02530	LOC100244704	NA	NA	AT3G18280	"GO:0006869;lipid transport;P"	"PO:0000230;inflorescence meristem;S|PO:0008019;leaf lamina base;S|PO:0000084;sperm cell;S|PO:0020100;hypocotyl;S|PO:0020030;cotyledon;S|PO:0009052;pedicel;S|PO:0000013;cauline leaf;S|PO:0009009;embryo;S|PO:0009046;flower;S|PO:0000037;shoot apex;S|PO:0020091;male gametophyte;S|PO:0009006;shoot;S|PO:0020038;petiole;S|PO:0009029;stamen;S|PO:0009032;petal;S|PO:0006345;pollen tube;S|PO:0009031;sepal;…	"PF00234;Protease inhibitor/seed storage/LTP family"	"SM00499;Plant lipid transfer protein / seed storage protein / trypsin-alpha amylase inhibitor domain family"	"PS00001;N-glycosylation site|PS00006;Casein kinase II phosphorylation site"	"IPR013770; IPR003612"	NA
19977107	19977457	.			Vitvi14g04414
19984267	19984896	+		Non-specific lipid-transfer protein 2 (LTP 2)	Vitvi14g01128	Vitvi14g01128	Vitvi14g01128	VIT_14s0006g02550	LOC100854072	NA	NA	AT3G18280	"GO:0006869;lipid transport;P"	"PO:0000230;inflorescence meristem;S|PO:0008019;leaf lamina base;S|PO:0000084;sperm cell;S|PO:0020100;hypocotyl;S|PO:0020030;cotyledon;S|PO:0009052;pedicel;S|PO:0000013;cauline leaf;S|PO:0009009;embryo;S|PO:0009046;flower;S|PO:0000037;shoot apex;S|PO:0020091;male gametophyte;S|PO:0009006;shoot;S|PO:0020038;petiole;S|PO:0009029;stamen;S|PO:0009032;petal;S|PO:0009031;sepal;S|PO:0009010;seed;S|PO:00…	"PF00234;Protease inhibitor/seed storage/LTP family"	"SM00499;Plant lipid transfer protein / seed storage protein / trypsin-alpha amylase inhibitor domain family"	"PS00001;N-glycosylation site|PS00005;Protein kinase C phosphorylation site|PS00006;Casein kinase II phosphorylation site"	"IPR013770; IPR003612"	NA
20034353	20034631	.			Vitvi14g04415
20057254	20057604	+		RNA exonuclease 1	Vitvi14g02870	Vitvi14g02870	NA	VIT_14s0006g02560	NA	K14570	vv23008Ribosome_biogenesis_in_Eukaryotes	NA	NA	NA	NA	NA	NA	NA	NA
20062261	20062506	.			Vitvi14g04417
20071138	20071416	.			Vitvi14g04418
20071171	20072102			Protease inhibitor/seed storage/lipid transfer protein (LTP)		Vitvi14g01132
20075563	20076195	-		NA	Vitvi14g01133	Vitvi14g01133	Vitvi14g01133	NA	NA	NA	NA	NA	NA	NA	NA	NA	NA	NA	NA
20123396			C14_20412917
20124167	20144345			Glutamine amidotransferase		Vitvi14g01136		VIT_14s0006g02590
20124167	20144345	+		Wall-associated kinase 4	Vitvi14g04419	Vitvi14g01138	Vitvi14g01138	VIT_14s0006g02600	LOC104881562	NA	NA	AT1G66880	"GO:0004672;protein kinase activity;F|GO:0004674;protein serine/threonine kinase activity;F|GO:0004715;non-membrane spanning protein tyrosine kinase activity;F|GO:0004713;protein tyrosine kinase activity;F|GO:0005524;ATP binding;F|GO:0016301;kinase activity;F|GO:0006468;protein amino acid phosphorylation;P|GO:0000166;nucleotide binding;F|GO:0016740;transferase activity;F"	"PO:0000230;inflorescence meristem;S|PO:0008019;leaf lamina base;S|PO:0000084;sperm cell;S|PO:0020100;hypocotyl;S|PO:0020030;cotyledon;S|PO:0009052;pedicel;S|PO:0000013;cauline leaf;S|PO:0009009;embryo;S|PO:0009046;flower;S|PO:0000037;shoot apex;S|PO:0020091;male gametophyte;S|PO:0009006;shoot;S|PO:0020038;petiole;S|PO:0009029;stamen;S|PO:0009032;petal;S|PO:0009031;sepal;S|PO:0009010;seed;S|PO:00…	"PF00069;Protein kinase domain|PF07714;Protein tyrosine kinase"	"SM00220;Serine/Threonine protein kinases, catalytic domain|SM00219;Tyrosine kinase, catalytic domain"	"PS00001;N-glycosylation site|PS00004;cAMP- and cGMP-dependent protein kinase phosphorylation site|PS00005;Protein kinase C phosphorylation site|PS00006;Casein kinase II phosphorylation site|PS00008;N-myristoylation site|PS00107;Protein kinases ATP-binding region signature|PS00108;Serine/Threonine protein kinases active-site signature|PS50011;Protein kinase domain profile"	"IPR000719; IPR017441; IPR017442; IPR008271"	NA
20145012	20146702	+		No hit	Vitvi14g01139	Vitvi14g01139	Vitvi14g01139	VVTU27577_s_at	LOC100254978	NA	NA	NA	NA	NA	NA	NA	NA	NA	NA
20174942	20176463	-		unknown	Vitvi14g01141	Vitvi14g01141	Vitvi14g01141	VIT_14s0006g02610	LOC104881563	NA	NA	AT4G25130	"GO:0008113;peptide-methionine-(S)-S-oxide reductase activity;F|GO:0009507;chloroplast;C|GO:0016491;oxidoreductase activity;F|GO:0005515;protein binding;F|GO:0016671;oxidoreductase activity, acting on sulfur group of donors, disulfide as acceptor;F|GO:0055114;oxidation reduction;P|GO:0009570;chloroplast stroma;C|GO:0019538;protein metabolic process;P"	"PO:0000230;inflorescence meristem;S|PO:0008019;leaf lamina base;S|PO:0000084;sperm cell;S|PO:0020100;hypocotyl;S|PO:0020030;cotyledon;S|PO:0009052;pedicel;S|PO:0000013;cauline leaf;S|PO:0009009;embryo;S|PO:0009046;flower;S|PO:0000037;shoot apex;S|PO:0020091;male gametophyte;S|PO:0009006;shoot;S|PO:0020038;petiole;S|PO:0009029;stamen;S|PO:0009032;petal;S|PO:0006345;pollen tube;S|PO:0000293;guard …	"PF01625;Peptide methionine sulfoxide reductase"	NA	"PS00004;cAMP- and cGMP-dependent protein kinase phosphorylation site|PS00005;Protein kinase C phosphorylation site|PS00006;Casein kinase II phosphorylation site|PS00008;N-myristoylation site"	IPR002569	NA
20193266	20201932	-		NA	Vitvi14g01143	Vitvi14g01143	Vitvi14g01143	NA	LOC104881600	NA	NA	NA	NA	NA	NA	NA	NA	NA	NA
20211113	20229518	+		Cgi67 serine protease	Vitvi14g01144	Vitvi14g01144	Vitvi14g01144	VIT_14s0006g02620	LOC100260072	NA	NA	AT5G38220	"GO:0008233;peptidase activity;F|GO:0016787;hydrolase activity;F"	"PO:0000230;inflorescence meristem;S|PO:0008019;leaf lamina base;S|PO:0020100;hypocotyl;S|PO:0000084;sperm cell;S|PO:0020030;cotyledon;S|PO:0009052;pedicel;S|PO:0000013;cauline leaf;S|PO:0009009;embryo;S|PO:0000037;shoot apex;S|PO:0009046;flower;S|PO:0020091;male gametophyte;S|PO:0009006;shoot;S|PO:0020038;petiole;S|PO:0009029;stamen;S|PO:0009032;petal;S|PO:0006345;pollen tube;S|PO:0009010;seed;S…	NA	NA	"PS00001;N-glycosylation site|PS00005;Protein kinase C phosphorylation site|PS00006;Casein kinase II phosphorylation site|PS00007;Tyrosine kinase phosphorylation site|PS00008;N-myristoylation site"	IPR003140	NA
20212392			C14_20501913
20227899			C14_20517420
20230850	20237885	+		Receptor-like kinase ARK1AS	Vitvi14g01145	Vitvi14g01145	Vitvi14g01145	VIT_14s0006g02630	LOC100241191	NA	NA	AT4G18250	"GO:0004672;protein kinase activity;F|GO:0004674;protein serine/threonine kinase activity;F|GO:0004715;non-membrane spanning protein tyrosine kinase activity;F|GO:0004713;protein tyrosine kinase activity;F|GO:0005524;ATP binding;F|GO:0016301;kinase activity;F|GO:0006468;protein amino acid phosphorylation;P|GO:0000166;nucleotide binding;F|GO:0016740;transferase activity;F"	"PO:0009047;stem;S|PO:0009005;root;S"	"PF00069;Protein kinase domain|PF07714;Protein tyrosine kinase"	"SM00220;Serine/Threonine protein kinases, catalytic domain|SM00219;Tyrosine kinase, catalytic domain"	"PS00001;N-glycosylation site|PS00004;cAMP- and cGMP-dependent protein kinase phosphorylation site|PS00005;Protein kinase C phosphorylation site|PS00006;Casein kinase II phosphorylation site|PS00007;Tyrosine kinase phosphorylation site|PS00008;N-myristoylation site|PS00009;Amidation site|PS00107;Protein kinases ATP-binding region signature|PS00108;Serine/Threonine protein kinases active-site sign…	"IPR000719; IPR017441; IPR017442; IPR008271"	NA
20238890	20239370	.			Vitvi14g04421
20258387	20259814	.			Vitvi14g04422
20260115	20261134	.			Vitvi14g04423
20288035	20288856	.			Vitvi14g04424
20325601	20332780	+		Receptor-like protein kinase	Vitvi14g04425	Vitvi14g01149	Vitvi14g01149	VIT_14s0006g02650	LOC100263546	NA	NA	NA	"GO:0006468;protein amino acid phosphorylation;P|GO:0004672;protein kinase activity;F|GO:0004674;protein serine/threonine kinase activity;F|GO:0004713;protein tyrosine kinase activity;F|GO:0000166;nucleotide binding;F|GO:0005524;ATP binding;F"	"PO:0000230;inflorescence meristem;S|PO:0009047;stem;S|PO:0020100;hypocotyl;S|PO:0009046;flower;S|PO:0020137;leaf apex;S|PO:0009005;root;S|PO:0007611;petal differentiation and expansion stage;G"	"PF00069;Protein kinase domain|PF07714;Protein tyrosine kinase"	"SM00220;Serine/Threonine protein kinases, catalytic domain|SM00219;Tyrosine kinase, catalytic domain"	"PS00001;N-glycosylation site|PS00004;cAMP- and cGMP-dependent protein kinase phosphorylation site|PS00005;Protein kinase C phosphorylation site|PS00006;Casein kinase II phosphorylation site|PS00007;Tyrosine kinase phosphorylation site|PS00008;N-myristoylation site|PS00009;Amidation site|PS00107;Protein kinases ATP-binding region signature|PS00108;Serine/Threonine protein kinases active-site sign…	NA	NA
20334643	20334846	.			Vitvi14g04426
20339514	20342330			Receptor serine/threonine kinase PR5K-l		Vitvi14g01150		VIT_14s0006g02660
20359712	20379194	-		Chloroplastic RNA splicing factor 1	Vitvi14g01151	Vitvi14g01151	Vitvi14g01151	VIT_14s0006g02670	LOC100256677	NA	NA	AT5G16180	"GO:0003723;RNA binding;F"	"PO:0020100;hypocotyl;S|PO:0009010;seed;S|PO:0009031;sepal;S|PO:0000282;trichome;S|PO:0009047;stem;S|PO:0009052;pedicel;S|PO:0009009;embryo;S|PO:0009046;flower;S|PO:0000037;shoot apex;S|PO:0009005;root;S|PO:0008034;leaf whorl;S|PO:0009025;leaf;S|PO:0001081;F mature embryo stage;G|PO:0004507;D bilateral stage;G|PO:0001185;C globular stage;G|PO:0007616;4 anthesis;G|PO:0001078;E expanded cotyledon s…	"PF01985;CRS1 / YhbY (CRM) domain"	NA	"PS00001;N-glycosylation site|PS00005;Protein kinase C phosphorylation site|PS00006;Casein kinase II phosphorylation site|PS00008;N-myristoylation site|PS00009;Amidation site|PS51295;CRM domain profile"	IPR001890	NA
20381187	20388382	-		Delta 7-sterol-C5-desaturase (STE1)	Vitvi14g01152	Vitvi14g01152	Vitvi14g01152	VIT_14s0006g02690	LOC100265283	K00258	vv10902Monoterpenoid_biosynthesis	AT3G02580	"GO:0016491;oxidoreductase activity;F|GO:0005783;endoplasmic reticulum;C|GO:0006633;fatty acid biosynthetic process;P|GO:0050046;lathosterol oxidase activity;F|GO:0055114;oxidation reduction;P|GO:0005506;iron ion binding;F"	"PO:0000230;inflorescence meristem;S|PO:0008019;leaf lamina base;S|PO:0020100;hypocotyl;S|PO:0000084;sperm cell;S|PO:0020030;cotyledon;S|PO:0009052;pedicel;S|PO:0000013;cauline leaf;S|PO:0009009;embryo;S|PO:0000037;shoot apex;S|PO:0009046;flower;S|PO:0020091;male gametophyte;S|PO:0009006;shoot;S|PO:0020038;petiole;S|PO:0009029;stamen;S|PO:0009032;petal;S|PO:0020137;leaf apex;S|PO:0009010;seed;S|P…	"PF04116;Fatty acid hydroxylase superfamily"	NA	"PS00004;cAMP- and cGMP-dependent protein kinase phosphorylation site|PS00005;Protein kinase C phosphorylation site|PS00006;Casein kinase II phosphorylation site|PS00008;N-myristoylation site"	IPR006088	NA
20430928	20432447	-		Unknown protein	Vitvi14g01156	Vitvi14g01156	Vitvi14g01156	VIT_14s0006g02700	LOC100244641	NA	NA	AT5G16170	NA	"PO:0005052;callus;S|PO:0000230;inflorescence meristem;S|PO:0008019;leaf lamina base;S|PO:0020100;hypocotyl;S|PO:0020030;cotyledon;S|PO:0009052;pedicel;S|PO:0000013;cauline leaf;S|PO:0009046;flower;S|PO:0000037;shoot apex;S|PO:0009009;embryo;S|PO:0020091;male gametophyte;S|PO:0009006;shoot;S|PO:0020038;petiole;S|PO:0009029;stamen;S|PO:0009032;petal;S|PO:0020137;leaf apex;S|PO:0009010;seed;S|PO:00…	NA	NA	"PS00001;N-glycosylation site|PS00004;cAMP- and cGMP-dependent protein kinase phosphorylation site|PS00005;Protein kinase C phosphorylation site|PS00006;Casein kinase II phosphorylation site|PS00007;Tyrosine kinase phosphorylation site|PS00008;N-myristoylation site|PS00009;Amidation site"	IPR004949	NA
20438546	20440704	+		Unknown	Vitvi14g02871	Vitvi14g02871	NA	VIT_14s0006g02710	LOC100249788	NA	NA	NA	NA	NA	NA	NA	"PS00001;N-glycosylation site|PS00005;Protein kinase C phosphorylation site|PS00006;Casein kinase II phosphorylation site"	NA	NA
20441506	20449658	-		Hexose transporter, Plastid	Vitvi14g01157	Vitvi14g01157	Vitvi14g01157	VIT_14s0006g02720	LOC100232958	VVPGLT	vv50121Porters_cat_1_to_6	AT5G16150	"GO:0016021;integral to membrane;C|GO:0006810;transport;P|GO:0016020;membrane;C|GO:0009507;chloroplast;C|GO:0055085;transmembrane transport;P|GO:0008643;carbohydrate transport;P|GO:0009536;plastid;C|GO:0005215;transporter activity;F|GO:0009528;plastid inner membrane;C|GO:0009941;chloroplast envelope;C|GO:0022891;substrate-specific transmembrane transporter activity;F"	"PO:0000230;inflorescence meristem;S|PO:0008019;leaf lamina base;S|PO:0000084;sperm cell;S|PO:0020100;hypocotyl;S|PO:0020030;cotyledon;S|PO:0000005;cultured cell;S|PO:0009052;pedicel;S|PO:0000013;cauline leaf;S|PO:0009009;embryo;S|PO:0009046;flower;S|PO:0000037;shoot apex;S|PO:0020091;male gametophyte;S|PO:0009006;shoot;S|PO:0020038;petiole;S|PO:0009029;stamen;S|PO:0009032;petal;S|PO:0009031;sepa…	"PF00083;Sugar (and other) transporter|PF07690;Major Facilitator Superfamily"	NA	"PS00001;N-glycosylation site|PS00004;cAMP- and cGMP-dependent protein kinase phosphorylation site|PS00005;Protein kinase C phosphorylation site|PS00006;Casein kinase II phosphorylation site|PS00008;N-myristoylation site|PS00009;Amidation site|PS00029;Leucine zipper pattern|PS00217;Sugar transport proteins signature 2|PS50850;Major facilitator superfamily (MFS) profile"	"IPR007114; IPR005828; IPR003663; IPR005829"	Q539E7
20467704	20468799	+		Zinc finger protein 6	Vitvi14g02872	Vitvi14g02872	NA	VIT_14s0006g02730	LOC100254923	ZFP6_1	vv60017C2H2	AT1G68360	"GO:0045449;regulation of transcription;P|GO:0022626;cytosolic ribosome;C|GO:0008270;zinc ion binding;F|GO:0046872;metal ion binding;F|GO:0005622;intracellular;C"	"PO:0000230;inflorescence meristem;S|PO:0009032;petal;S|PO:0009010;seed;S|PO:0020100;hypocotyl;S|PO:0009031;sepal;S|PO:0009030;carpel;S|PO:0009047;stem;S|PO:0009009;embryo;S|PO:0000037;shoot apex;S|PO:0009046;flower;S|PO:0009005;root;S|PO:0008034;leaf whorl;S|PO:0001081;F mature embryo stage;G|PO:0004507;D bilateral stage;G|PO:0007616;4 anthesis;G|PO:0001078;E expanded cotyledon stage;G|PO:000761…	NA	NA	"PS00001;N-glycosylation site|PS00005;Protein kinase C phosphorylation site|PS00006;Casein kinase II phosphorylation site|PS00007;Tyrosine kinase phosphorylation site|PS00008;N-myristoylation site|PS00009;Amidation site|PS00016;Cell attachment sequence|PS00028;Zinc finger C2H2 type domain signature|PS50157;Zinc finger C2H2 type domain profile"	"IPR007087; IPR015880"	NA
20471796	20472026	-		NA	Vitvi14g01158	Vitvi14g01158	Vitvi14g01158	NA	NA	NA	NA	NA	NA	NA	NA	NA	NA	NA	NA
20490461	20490831	+		NA	Vitvi14g04427	Vitvi14g01159	Vitvi14g01159	NA	NA	NA	NA	NA	NA	NA	NA	NA	NA	NA	NA
20495161	20501186	+		Peptidyl-tRNA hydrolase	Vitvi14g01160	Vitvi14g01160	Vitvi14g01160	VIT_14s0006g02750	LOC100248112	E3_1_1_29	NA	AT5G16140	"GO:0030529;ribonucleoprotein complex;C|GO:0004045;aminoacyl-tRNA hydrolase activity;F|GO:0006412;translation;P|GO:0016787;hydrolase activity;F|GO:0009507;chloroplast;C|GO:0008380;RNA splicing;P|GO:0009536;plastid;C|GO:0009570;chloroplast stroma;C|GO:0006397;mRNA processing;P"	"PO:0000230;inflorescence meristem;S|PO:0008019;leaf lamina base;S|PO:0020100;hypocotyl;S|PO:0000084;sperm cell;S|PO:0020030;cotyledon;S|PO:0009052;pedicel;S|PO:0000013;cauline leaf;S|PO:0009009;embryo;S|PO:0000037;shoot apex;S|PO:0009046;flower;S|PO:0009006;shoot;S|PO:0020038;petiole;S|PO:0009029;stamen;S|PO:0009032;petal;S|PO:0009031;sepal;S|PO:0009010;seed;S|PO:0020137;leaf apex;S|PO:0009030;c…	"PF01195;Peptidyl-tRNA hydrolase"	NA	"PS00001;N-glycosylation site|PS00005;Protein kinase C phosphorylation site|PS00006;Casein kinase II phosphorylation site|PS00008;N-myristoylation site|PS01195;Peptidyl-tRNA hydrolase signature 1|PS01196;Peptidyl-tRNA hydrolase signature 2"	IPR001328	NA
20502813	20503475	+		No hit	Vitvi14g01161	Vitvi14g01161	Vitvi14g01161	DV938479	LOC104881565	NA	NA	NA	NA	NA	NA	NA	NA	NA	NA
20504150	20512650	-		Unknown protein	Vitvi14g01162	Vitvi14g01162	Vitvi14g01162	VIT_14s0006g02760	LOC100263470	NA	NA	AT1G67040	NA	NA	NA	NA	"PS00001;N-glycosylation site|PS00004;cAMP- and cGMP-dependent protein kinase phosphorylation site|PS00005;Protein kinase C phosphorylation site|PS00006;Casein kinase II phosphorylation site|PS00008;N-myristoylation site|PS00009;Amidation site"	NA	NA
20505251			C14_20795632
20512859	20513578	.			Vitvi14g04428
20552309	20553061	-		NA	Vitvi14g01164	Vitvi14g01164	Vitvi14g01164	NA	LOC100256597	NA	NA	NA	NA	NA	NA	NA	NA	NA	NA
20563404	20565870	+		Proton-dependent oligopeptide transport (POT) family protein	Vitvi14g01165	Vitvi14g01165	Vitvi14g01165	VIT_14s0006g02770	NA	POT	vv50122Porters_cat_7_to_17	NA	NA	NA	NA	NA	"PS00005;Protein kinase C phosphorylation site|PS00008;N-myristoylation site|PS00009;Amidation site"	IPR000109	NA
20567660			C19_12049974be
20568352	20572123	+		NA	Vitvi14g01166	Vitvi14g01166	Vitvi14g01166	NA	LOC104881601	NA	NA	NA	NA	NA	NA	NA	NA	NA	NA
20599704	20600036	+		NA	Vitvi14g02874	Vitvi14g02874	NA	NA	LOC104881602	NA	NA	NA	NA	NA	NA	NA	NA	NA	NA
20600049	20603023	+		Tyrosine kinase ARK3	Vitvi14g01170	Vitvi14g01170	Vitvi14g01170	GSVIVT00038239001	LOC100249709	NA	NA	AT1G65790	NA	NA	NA	NA	NA	"IPR011523; IPR002902; IPR000719; IPR017441; IPR017442; IPR008271; IPR002290"	NA
20603173			C14_20893554
20638996	20644224	+		NA	Vitvi14g01171	Vitvi14g01171	Vitvi14g01171	NA	LOC100254833	NA	NA	NA	NA	NA	NA	NA	NA	NA	NA
20661608	20666544	+		Receptor kinase RK20-1	Vitvi14g01174	Vitvi14g01174	Vitvi14g01174	GSVIVT00038237001	LOC100265137	NA	NA	AT4G21410	NA	NA	NA	NA	NA	"IPR002902; IPR000719; IPR017441; IPR017442; IPR008271"	NA
20682568			C14_20973649
20687042	20697772	+		Unknown protein	Vitvi14g01176	Vitvi14g01176	Vitvi14g01176	VIT_14s0006g02800	LOC100253235	NA	NA	AT1G67060	"GO:0005886;plasma membrane;C"	"PO:0000230;inflorescence meristem;S|PO:0008019;leaf lamina base;S|PO:0020100;hypocotyl;S|PO:0020030;cotyledon;S|PO:0009052;pedicel;S|PO:0000013;cauline leaf;S|PO:0009009;embryo;S|PO:0009046;flower;S|PO:0000037;shoot apex;S|PO:0020091;male gametophyte;S|PO:0009006;shoot;S|PO:0020038;petiole;S|PO:0009029;stamen;S|PO:0009032;petal;S|PO:0009031;sepal;S|PO:0009010;seed;S|PO:0020137;leaf apex;S|PO:000…	NA	NA	"PS00001;N-glycosylation site|PS00005;Protein kinase C phosphorylation site|PS00006;Casein kinase II phosphorylation site|PS00008;N-myristoylation site"	NA	NA
20697798	20706532	-		Unknown protein	Vitvi14g01177	Vitvi14g01177	Vitvi14g01177	VIT_14s0006g02810	LOC100258368	NA	NA	AT2G18410	NA	"PO:0000230;inflorescence meristem;S|PO:0008019;leaf lamina base;S|PO:0020100;hypocotyl;S|PO:0020030;cotyledon;S|PO:0000005;cultured cell;S|PO:0009052;pedicel;S|PO:0000013;cauline leaf;S|PO:0009009;embryo;S|PO:0000037;shoot apex;S|PO:0009046;flower;S|PO:0009006;shoot;S|PO:0020038;petiole;S|PO:0009029;stamen;S|PO:0009032;petal;S|PO:0009031;sepal;S|PO:0009010;seed;S|PO:0020137;leaf apex;S|PO:000903…	NA	NA	"PS00001;N-glycosylation site|PS00005;Protein kinase C phosphorylation site|PS00006;Casein kinase II phosphorylation site|PS00008;N-myristoylation site|PS00009;Amidation site|PS00016;Cell attachment sequence|PS00029;Leucine zipper pattern"	NA	NA
20709327	20714141	+		Mannose-6-phosphate isomerase	Vitvi14g01178	Vitvi14g01178	Vitvi14g01178	VIT_14s0006g02820	LOC100263511	E5_3_1_8	vv10051Fructose_and_mannose_metabolism	AT3G02570	"GO:0016853;isomerase activity;F|GO:0019853;L-ascorbic acid biosynthetic process;P|GO:0004476;mannose-6-phosphate isomerase activity;F|GO:0005975;carbohydrate metabolic process;P|GO:0008270;zinc ion binding;F|GO:0009793;embryonic development ending in seed dormancy;P"	"PO:0000230;inflorescence meristem;S|PO:0008019;leaf lamina base;S|PO:0020100;hypocotyl;S|PO:0000084;sperm cell;S|PO:0020030;cotyledon;S|PO:0009052;pedicel;S|PO:0000013;cauline leaf;S|PO:0009009;embryo;S|PO:0000037;shoot apex;S|PO:0009046;flower;S|PO:0020091;male gametophyte;S|PO:0009006;shoot;S|PO:0020038;petiole;S|PO:0009029;stamen;S|PO:0009032;petal;S|PO:0006345;pollen tube;S|PO:0009010;seed;S…	"PF01238;Phosphomannose isomerase type I"	NA	"PS00005;Protein kinase C phosphorylation site|PS00006;Casein kinase II phosphorylation site|PS00008;N-myristoylation site|PS00965;Phosphomannose isomerase type I signature 1|PS00966;Phosphomannose isomerase type I signature 2"	"IPR001250; IPR016305; IPR014710"	NA
20714997	20718190	-		Ribosomal protein S7 (RPS7A) 40S	Vitvi14g01179	Vitvi14g01179	Vitvi14g01179	VIT_14s0006g02830	LOC100241243	K02992	vv23010Ribosome	AT3G02560	"GO:0005622;intracellular;C|GO:0006412;translation;P|GO:0005840;ribosome;C|GO:0003735;structural constituent of ribosome;F"	"PO:0000230;inflorescence meristem;S|PO:0008019;leaf lamina base;S|PO:0020100;hypocotyl;S|PO:0000084;sperm cell;S|PO:0020030;cotyledon;S|PO:0009052;pedicel;S|PO:0000013;cauline leaf;S|PO:0009009;embryo;S|PO:0000037;shoot apex;S|PO:0009046;flower;S|PO:0020091;male gametophyte;S|PO:0009006;shoot;S|PO:0020038;petiole;S|PO:0009029;stamen;S|PO:0009032;petal;S|PO:0006345;pollen tube;S|PO:0020137;leaf a…	"PF01251;Ribosomal protein S7e"	NA	"PS00001;N-glycosylation site|PS00004;cAMP- and cGMP-dependent protein kinase phosphorylation site|PS00005;Protein kinase C phosphorylation site|PS00006;Casein kinase II phosphorylation site|PS00008;N-myristoylation site|PS00009;Amidation site|PS00948;Ribosomal protein S7e signature"	IPR000554	NA
20720263	20729440	-		Catalytic	Vitvi14g01180	Vitvi14g01180	Vitvi14g01180	VIT_14s0006g02840	LOC100242848	NA	NA	AT5G38360	NA	"PO:0000230;inflorescence meristem;S|PO:0008019;leaf lamina base;S|PO:0020100;hypocotyl;S|PO:0020030;cotyledon;S|PO:0009052;pedicel;S|PO:0000013;cauline leaf;S|PO:0009009;embryo;S|PO:0009046;flower;S|PO:0000037;shoot apex;S|PO:0020091;male gametophyte;S|PO:0009006;shoot;S|PO:0020038;petiole;S|PO:0009029;stamen;S|PO:0009032;petal;S|PO:0009031;sepal;S|PO:0009010;seed;S|PO:0020137;leaf apex;S|PO:000…	"PF00561;alpha/beta hydrolase fold"	NA	"PS00001;N-glycosylation site|PS00005;Protein kinase C phosphorylation site|PS00006;Casein kinase II phosphorylation site|PS00008;N-myristoylation site"	IPR000073	NA
20737599	20739536	+		BEE1 (BR Enhanced expression 1)	Vitvi14g01181	Vitvi14g01181	Vitvi14g01181	VIT_14s0006g02850	LOC104881566	BEE1_2	vv60011BHLH	AT1G18400	"GO:0045449;regulation of transcription;P|GO:0030528;transcription regulator activity;F|GO:0005634;nucleus;C"	"PO:0000230;inflorescence meristem;S|PO:0008019;leaf lamina base;S|PO:0020100;hypocotyl;S|PO:0020030;cotyledon;S|PO:0009052;pedicel;S|PO:0000013;cauline leaf;S|PO:0009009;embryo;S|PO:0009046;flower;S|PO:0000037;shoot apex;S|PO:0020091;male gametophyte;S|PO:0009006;shoot;S|PO:0020038;petiole;S|PO:0009029;stamen;S|PO:0009032;petal;S|PO:0009031;sepal;S|PO:0009010;seed;S|PO:0020137;leaf apex;S|PO:000…	NA	"SM00353;helix loop helix domain"	"PS00001;N-glycosylation site|PS00005;Protein kinase C phosphorylation site|PS00006;Casein kinase II phosphorylation site|PS00008;N-myristoylation site|PS00009;Amidation site|PS50888;Myc-type, 'helix-loop-helix' domain profile"	"IPR001092; IPR011598"	NA
20757489	20757731	.			Vitvi14g04429
20757809	20770115	+		Unknown protein	Vitvi14g02875	Vitvi14g02875	NA	VIT_14s0006g02860	LOC100241286	NA	NA	AT5G38380	NA	"PO:0000230;inflorescence meristem;S|PO:0008019;leaf lamina base;S|PO:0020100;hypocotyl;S|PO:0020030;cotyledon;S|PO:0009052;pedicel;S|PO:0000013;cauline leaf;S|PO:0009009;embryo;S|PO:0009046;flower;S|PO:0000037;shoot apex;S|PO:0020091;male gametophyte;S|PO:0009006;shoot;S|PO:0020038;petiole;S|PO:0009029;stamen;S|PO:0009032;petal;S|PO:0009031;sepal;S|PO:0009010;seed;S|PO:0020137;leaf apex;S|PO:000…	NA	NA	"PS00001;N-glycosylation site|PS00004;cAMP- and cGMP-dependent protein kinase phosphorylation site|PS00005;Protein kinase C phosphorylation site|PS00006;Casein kinase II phosphorylation site|PS00008;N-myristoylation site"	NA	NA
20771353	20772633	+		Unknown	Vitvi14g01184	Vitvi14g01184	Vitvi14g01184	VIT_14s0006g02870	LOC100246414	NA	NA	NA	"GO:0016491;oxidoreductase activity;F|GO:0003824;catalytic activity;F|GO:0050660;FAD binding;F|GO:0055114;oxidation reduction;P|GO:0009252;peptidoglycan biosynthetic process;P|GO:0008762;UDP-N-acetylmuramate dehydrogenase activity;F"	NA	"PF01565;FAD binding domain|PF02873;UDP-N-acetylenolpyruvoylglucosamine reductase, C-terminal domain"	NA	"PS00001;N-glycosylation site|PS00004;cAMP- and cGMP-dependent protein kinase phosphorylation site|PS00005;Protein kinase C phosphorylation site|PS00006;Casein kinase II phosphorylation site|PS00007;Tyrosine kinase phosphorylation site|PS00008;N-myristoylation site|PS00009;Amidation site|PS51387;PCMH-type FAD-binding domain profile"	"IPR016169; IPR016167; IPR003170; IPR011601; IPR006094"	NA
20772768	20777353	-		Unknown protein	Vitvi14g01185	Vitvi14g01185	Vitvi14g01185	VIT_14s0006g02880	LOC100246370	NA	NA	AT1G67080	"GO:0009688;abscisic acid biosynthetic process;P|GO:0009517;PSII associated light-harvesting complex II;C|GO:0016122;xanthophyll metabolic process;P|GO:0032928;regulation of superoxide release;P|GO:0010117;photoprotection;P|GO:0016860;intramolecular oxidoreductase activity;F|GO:0009941;chloroplast envelope;C"	"PO:0000230;inflorescence meristem;S|PO:0008019;leaf lamina base;S|PO:0020100;hypocotyl;S|PO:0000003;whole plant;S|PO:0020030;cotyledon;S|PO:0009052;pedicel;S|PO:0000013;cauline leaf;S|PO:0009009;embryo;S|PO:0000037;shoot apex;S|PO:0009046;flower;S|PO:0020091;male gametophyte;S|PO:0009006;shoot;S|PO:0020038;petiole;S|PO:0009029;stamen;S|PO:0009032;petal;S|PO:0020137;leaf apex;S|PO:0009010;seed;S|…	NA	NA	"PS00004;cAMP- and cGMP-dependent protein kinase phosphorylation site|PS00005;Protein kinase C phosphorylation site|PS00006;Casein kinase II phosphorylation site|PS00008;N-myristoylation site"	NA	NA
20787899	20788207	.			Vitvi14g04430
20794126	20812445	+		ATSYTE/NTMC2T3.2/NTMC2TYPE3.2/SYTE	Vitvi14g01186	Vitvi14g01186	Vitvi14g01186	VIT_14s0006g02890	LOC100256683	NTMC2T3_2	vv50109Incompletely_characterized_transport_systems	AT3G18370	NA	"PO:0005052;callus;S|PO:0000230;inflorescence meristem;S|PO:0008019;leaf lamina base;S|PO:0020100;hypocotyl;S|PO:0000084;sperm cell;S|PO:0020030;cotyledon;S|PO:0009052;pedicel;S|PO:0000013;cauline leaf;S|PO:0009009;embryo;S|PO:0000037;shoot apex;S|PO:0009046;flower;S|PO:0020091;male gametophyte;S|PO:0009006;shoot;S|PO:0020038;petiole;S|PO:0009029;stamen;S|PO:0009032;petal;S|PO:0020137;leaf apex;S…	"PF00168;C2 domain"	"SM00239;Protein kinase C conserved region 2 (CalB)"	"PS00001;N-glycosylation site|PS00004;cAMP- and cGMP-dependent protein kinase phosphorylation site|PS00005;Protein kinase C phosphorylation site|PS00006;Casein kinase II phosphorylation site|PS00008;N-myristoylation site|PS00009;Amidation site|PS50004;C2 domain profile"	IPR000008	NA
20804370			C14_21095451
20813058	20823102	-		Monoglyceride lipase	Vitvi14g01187	Vitvi14g01187	Vitvi14g01187	VIT_14s0006g02900	LOC100261782	E3_1_1_23	vv10561Glycerolipid_metabolism	AT5G16120	"GO:0047372;acylglycerol lipase activity;F|GO:0016787;hydrolase activity;F"	"PO:0000230;inflorescence meristem;S|PO:0008019;leaf lamina base;S|PO:0000084;sperm cell;S|PO:0020100;hypocotyl;S|PO:0020030;cotyledon;S|PO:0009052;pedicel;S|PO:0000013;cauline leaf;S|PO:0009009;embryo;S|PO:0009046;flower;S|PO:0000037;shoot apex;S|PO:0020091;male gametophyte;S|PO:0009006;shoot;S|PO:0020038;petiole;S|PO:0009029;stamen;S|PO:0009032;petal;S|PO:0006345;pollen tube;S|PO:0009031;sepal;…	"PF00561;alpha/beta hydrolase fold"	NA	"PS00005;Protein kinase C phosphorylation site|PS00006;Casein kinase II phosphorylation site|PS00008;N-myristoylation site|PS00009;Amidation site|PS00342;Microbodies C-terminal targeting signal"	NA	NA
20837135	20839576	+		Unknown protein	Vitvi14g01188	Vitvi14g01188	Vitvi14g01188	VIT_14s0006g02910	LOC100251510	NA	NA	AT5G16110	NA	"PO:0000230;inflorescence meristem;S|PO:0008019;leaf lamina base;S|PO:0000084;sperm cell;S|PO:0020100;hypocotyl;S|PO:0020030;cotyledon;S|PO:0009052;pedicel;S|PO:0000013;cauline leaf;S|PO:0009009;embryo;S|PO:0009046;flower;S|PO:0000037;shoot apex;S|PO:0020091;male gametophyte;S|PO:0009006;shoot;S|PO:0020038;petiole;S|PO:0009029;stamen;S|PO:0009032;petal;S|PO:0006345;pollen tube;S|PO:0009031;sepal;…	NA	NA	"PS00001;N-glycosylation site|PS00004;cAMP- and cGMP-dependent protein kinase phosphorylation site|PS00005;Protein kinase C phosphorylation site|PS00006;Casein kinase II phosphorylation site|PS00008;N-myristoylation site"	NA	NA
20859459	20860259	+		NA	Vitvi14g02876	Vitvi14g02876	NA	NA	LOC100256638	NA	NA	NA	NA	NA	NA	NA	NA	NA	NA
20867314	20868263	.			Vitvi14g04431
20891409	20892563	.			Vitvi14g04432
20919400	20919816	.			Vitvi14g04433
20919854	20920884	+		Lateral organ boundaries protein 41	Vitvi14g01193	Vitvi14g01193	Vitvi14g01193	VIT_14s0006g02950	LOC100261743	LBD41_2	vv60007AS2	AT3G02550	NA	"PO:0000230;inflorescence meristem;S|PO:0008019;leaf lamina base;S|PO:0020100;hypocotyl;S|PO:0000084;sperm cell;S|PO:0020030;cotyledon;S|PO:0009052;pedicel;S|PO:0000013;cauline leaf;S|PO:0000037;shoot apex;S|PO:0009009;embryo;S|PO:0009046;flower;S|PO:0009006;shoot;S|PO:0020091;male gametophyte;S|PO:0009029;stamen;S|PO:0020038;petiole;S|PO:0009032;petal;S|PO:0009010;seed;S|PO:0020137;leaf apex;S|P…	"PF03195;Protein of unknown function DUF260"	NA	"PS00001;N-glycosylation site|PS00005;Protein kinase C phosphorylation site|PS00006;Casein kinase II phosphorylation site|PS00008;N-myristoylation site|PS50891;LOB domain profile"	IPR004883	NA
20936779	20945280	+		KH domain containing protein	Vitvi14g01194	Vitvi14g01194	Vitvi14g01194	VIT_14s0006g02960	LOC100253195	NA	NA	AT5G15270	"GO:0003723;RNA binding;F"	NA	"PF00013;KH domain"	"SM00322;K homology RNA-binding domain"	"PS00001;N-glycosylation site|PS00004;cAMP- and cGMP-dependent protein kinase phosphorylation site|PS00005;Protein kinase C phosphorylation site|PS00006;Casein kinase II phosphorylation site|PS00007;Tyrosine kinase phosphorylation site|PS00008;N-myristoylation site|PS00009;Amidation site|PS00016;Cell attachment sequence|PS50084;Type-1 KH domain profile"	"IPR004087; IPR004088"	NA
20938294			C14_21229604
20978391	20980722	-		CYP735A1	Vitvi14g01195	Vitvi14g01195	Vitvi14g01195	VIT_14s0006g02970	LOC100258332	CYP735A1	vv10908Zeatin_biosynthesis	AT5G38450	"GO:0016491;oxidoreductase activity;F|GO:0050616;secologanin synthase activity;F|GO:0009055;electron carrier activity;F|GO:0055114;oxidation reduction;P|GO:0004497;monooxygenase activity;F|GO:0046872;metal ion binding;F|GO:0020037;heme binding;F|GO:0005506;iron ion binding;F"	"PO:0000230;inflorescence meristem;S|PO:0000003;whole plant;S|PO:0020100;hypocotyl;S|PO:0009052;pedicel;S|PO:0009009;embryo;S|PO:0000037;shoot apex;S|PO:0009046;flower;S|PO:0020091;male gametophyte;S|PO:0009001;fruit;S|PO:0009032;petal;S|PO:0009029;stamen;S|PO:0006345;pollen tube;S|PO:0020137;leaf apex;S|PO:0009031;sepal;S|PO:0009010;seed;S|PO:0009030;carpel;S|PO:0009047;stem;S|PO:0009005;root;S|…	"PF00067;Cytochrome P450"	NA	"PS00001;N-glycosylation site|PS00004;cAMP- and cGMP-dependent protein kinase phosphorylation site|PS00005;Protein kinase C phosphorylation site|PS00006;Casein kinase II phosphorylation site|PS00007;Tyrosine kinase phosphorylation site|PS00008;N-myristoylation site|PS00009;Amidation site"	"IPR001128; IPR002401"	NA
20992104	20992521	+		Senescence-associated protein	Vitvi14g01197	Vitvi14g01197	Vitvi14g01197	VIT_14s0006g02980	NA	NA	NA	NA	NA	"PO:0000230;inflorescence meristem;S|PO:0008019;leaf lamina base;S|PO:0020100;hypocotyl;S|PO:0000084;sperm cell;S|PO:0020030;cotyledon;S|PO:0009052;pedicel;S|PO:0000013;cauline leaf;S|PO:0009009;embryo;S|PO:0000037;shoot apex;S|PO:0009046;flower;S|PO:0009006;shoot;S|PO:0020091;male gametophyte;S|PO:0020038;petiole;S|PO:0009029;stamen;S|PO:0009032;petal;S|PO:0006345;pollen tube;S|PO:0009031;sepal;…	NA	NA	"PS00001;N-glycosylation site|PS00005;Protein kinase C phosphorylation site|PS00006;Casein kinase II phosphorylation site|PS00008;N-myristoylation site"	NA	NA
21004328			C14_21295670

## Sheet: Table S8
Table S8. Gene Ontology (GO) enrichment of the genes underlying the Rgb3 locus.
Enrichment FDR	nGenes	Pathway Genes	Fold Enrichment	Pathway	Pathway database	URL	Gene1	Gene2	Gene3	Gene4	Gene5	Gene6	Gene7	Gene8	Gene9	Gene10	Gene11	Gene12	Gene13	Gene14
1.75e-12	10	90	53.6326	Manganese ion binding	GO Molecular Function	http://amigo.geneontology.org/amigo/term/GO:0030145	Vitvi14g01075	Vitvi14g02863	Vitvi14g01080	Vitvi14g02864	Vitvi14g01082	Vitvi14g01096	Vitvi14g01106	Vitvi14g01112	Vitvi14g01113	Vitvi14g02865
1.75e-12	10	96	50.2806	Nutrient reservoir activity	GO Molecular Function	http://amigo.geneontology.org/amigo/term/GO:0045735	Vitvi14g01075	Vitvi14g02863	Vitvi14g01080	Vitvi14g02864	Vitvi14g01082	Vitvi14g01096	Vitvi14g01106	Vitvi14g01112	Vitvi14g01113	Vitvi14g02865
4.05e-08	10	272	17.7461	Apoplast	GO Cellular Component	http://amigo.geneontology.org/amigo/term/GO:0048046	Vitvi14g01075	Vitvi14g02863	Vitvi14g01080	Vitvi14g02864	Vitvi14g01082	Vitvi14g01096	Vitvi14g01106	Vitvi14g01112	Vitvi14g01113	Vitvi14g02865
0.00637769	4	115	16.7893	Lipid transport	GO Biological Process	http://amigo.geneontology.org/amigo/term/GO:0006869	Vitvi14g01125	Vitvi14g02869	Vitvi14g01128	Vitvi14g01186
0.00857401	4	128	15.0842	Lipid localization	GO Biological Process	http://amigo.geneontology.org/amigo/term/GO:0010876	Vitvi14g01125	Vitvi14g02869	Vitvi14g01128	Vitvi14g01186
3.11e-06	10	441	10.9454	Cell wall	GO Cellular Component	http://amigo.geneontology.org/amigo/term/GO:0005618	Vitvi14g01075	Vitvi14g02863	Vitvi14g01080	Vitvi14g02864	Vitvi14g01082	Vitvi14g01096	Vitvi14g01106	Vitvi14g01112	Vitvi14g01113	Vitvi14g02865
3.2e-06	10	453	10.6555	External encapsulating structure	GO Cellular Component	http://amigo.geneontology.org/amigo/term/GO:0030312	Vitvi14g01075	Vitvi14g02863	Vitvi14g01080	Vitvi14g02864	Vitvi14g01082	Vitvi14g01096	Vitvi14g01106	Vitvi14g01112	Vitvi14g01113	Vitvi14g02865
9.87e-06	12	828	6.99556	Extracellular region	GO Cellular Component	http://amigo.geneontology.org/amigo/term/GO:0005576	Vitvi14g01075	Vitvi14g02863	Vitvi14g01080	Vitvi14g02864	Vitvi14g01082	Vitvi14g01096	Vitvi14g01106	Vitvi14g01112	Vitvi14g01113	Vitvi14g02865	Vitvi14g02869	Vitvi14g01128
0.000279434	14	1597	4.2315	Transition metal ion binding	GO Cellular Component	http://amigo.geneontology.org/amigo/term/GO:0046914	Vitvi14g01068	Vitvi14g01075	Vitvi14g02863	Vitvi14g01080	Vitvi14g02864	Vitvi14g01082	Vitvi14g01096	Vitvi14g01106	Vitvi14g01112	Vitvi14g01113	Vitvi14g02865	Vitvi14g01152	Vitvi14g01178	Vitvi14g01195

## Sheet: Table S9
Table S9. Glp3 Vitvi14g01075 BLAST against PN40024v4 genome.
# Fields: query id	subject accs.	q. start	q. end	s. start	s. end	evalue	bit score	score	alignment length	% identity	identical	mismatches	positives	gap opens	gaps	% positives	BTOP	subject strand	% query coverage per subject	% query coverage per hsp	gene name	RNAseq evidence	Notes	Protein lenght
Vitvi14g01075	chr14	1	967	19523077	19524043	0	1745	1934	967	100	967	0	967	0	0	100	967	plus	100	100	Vitvi14g01075	non-PN40024		221
Vitvi14g01075	chr14	1	967	19561258	19562223	0	1624	1800	967	97.311	941	25	941	1	1	97.31	21AC15CT9AG45GA15CG4CG6TC23TC42CT32AG7C-13ACTC10AG82GA30CG73GC32CG11CA56CT80CT20CT23CA201AG29CT40GT22	plus	100	100	Vitvi14g02863	non-PN40024		221
Vitvi14g01075	chr14	87	967	19570270	19571149	0	1478	1638	881	97.276	857	23	857	1	1	97.28	2TG2TG1GA15CG4CG30TC75AG7C-25AG82GA30CG34TG18GC64CA20CT35CT62TC15TG22CT35GT183AG8GT26CT1GA61	plus	100	91	Vitvi14g01080	non-PN40024	start modified	234
Vitvi14g01075	chr14	1	967	19593762	19594727	0	1642	1820	967	97.725	945	21	945	1	1	97.72	37CT9AG45GA15CG4CG6TC23TC42CT32AG7C-13ACTC8CT1AG113CG142AT32CT325AG1AG7GT21CT40GT22	plus	100	100	Vitvi14g02864	non-PN40024		221
Vitvi14g01075	chr14	217	967	19604399	19605146	0	1235	1369	752	96.676	727	20	727	3	5	96.68	4TA5T-T-C-26AG63TC45GA3CG53GC19GC18C-6-T1CA2CA14CA8TC47CT1CA16GT73CT28GA26GA69GA17AT120CT63	plus	100	78	NA1	NA	approval pending	181
Vitvi14g01075	chr14	1	967	19612558	19613523	0	1637	1815	967	97.622	944	22	944	1	1	97.62	47AG7GA37GA15CGCT3CG30TC42CT32AG7C-13ACTC10AG113CG73GC44CA8TC47CT325AG6CTTC23CT11AG51	plus	100	100	NA2	non-PN40024	approval pending	221
Vitvi14g01075	chr14	1	967	19621357	19622322	0	1615	1790	967	97.104	939	27	939	1	1	97.1	3AT33CT9AG17AG5CT37CG4CG6TC23TC42CT32AG7C-13AC11AG61CA51CG73GC32CG11CA56CT62TC16CG21CT62CA165GT16TC9CT1GA61	plus	100	100	Vitvi14g01082	non-PN40024		221
Vitvi14g01075	chr14	1	967	19641755	19642720	0	1624	1800	967	97.311	941	25	941	1	1	97.31	37CT9AG45GA15CG4CG6TC23TC42CT32AG7C-13ACTC10AG53GA59CG53GC19GC32CG11CA56CT62TC17CT20CT225AG29CT40GT22	plus	100	100	Vitvi14g01096	PN40024		221
Vitvi14g01075	chr14	217	967	19652349	19653096	0	1231	1364	752	96.543	726	21	726	3	5	96.54	4TA5T-T-C-26AG63TC45GA3CG53GC19GC18C-6-T1CA2CA14CA8TC47CT1CA16GT73CT28GA26GA69GA17AT108CT11CT63	plus	100	78	Vitvi14g01106	NA	two ORFs separated	184
Vitvi14g01075	chr14	1	967	19658743	19659708	0	1637	1815	967	97.622	944	22	944	1	1	97.62	47AG7GA37GA15CG4CG30TC42CT32AG7C-13ACTC10AG52CT60CG73GC44CA8TC47CT325AG6CTTC23CT11AG51	plus	100	100	Vitvi14g04724	non-PN40024	previously linked to Vitvi14g01106; start modified	221
Vitvi14g01075	chr14	217	967	19666481	19667228	0	1244	1379	752	96.941	729	18	729	3	5	96.94	4TA5T-T-C-26AG63TC45GA3CG53GC19GC18C-6-T1CA2CA14CA8TC47CT121GA26GA69GA17AT120CT32TC30	plus	100	78	Vitvi14g01108	NA		210
Vitvi14g01075	chr14	1	967	19672875	19673840	0	1637	1815	967	97.622	944	22	944	1	1	97.62	47AG7GA37GA15CGCT3CG30TC12TC29CT32AG7C-13ACTC10AG61CA51CG73GC44CA8TC47CT17CT327CT11CT63	plus	100	100	Vitvi14g01112	non-PN40024	utr modified based on RNAseq evidences	221
Vitvi14g01075	chr14	1	967	19681649	19682614	0	1606	1780	967	96.898	937	29	937	1	1	96.9	3AT33CT9AG17AG5CT37CG4CG6TC23TC42CT32AG7C-13AC11AG61CA51CG2AG70GC44CA8TC47CT62TC16CG21CT6GA175GC45GT16TC9CT1GA61	plus	100	100	Vitvi14g01113	non-PN40024	utr modified based on RNAseq evidences	221
Vitvi14g01075	chr14	1	967	19695911	19696876	0	1525	1690	967	95.036	919	47	919	1	1	95.04	3AT30CA12AG7GC9AG5CT11GA2GT6GA15CG4CG30TC2CT24CA47AG7C-7TC17AG9CA89CT13CG8TC11GA6GA5CT4AC14GC3GA14CA23GA21CA8TC39CT4CT2CT14GA93GA6CT21GA9GC45CT12CT29AT76AG16GA26CT5TG52CA4	plus	100	100	Vitvi14g02865	NA	start modified	228
Vitvi14g01075	chr14	1	967	19706477	19707442	0	1651	1830	967	97.932	947	19	947	1	1	97.93	47AG7GA37GA15CG4CG30TC42CT32AG7C-13ACTC10AG113CG53GC64CA8TC47CT357CT16AT37CT8	plus	100	100	Vitvi14g04720	non-PN40024	previously linked to Vitvi14g02865	221

## Sheet: Table S10
Table S10. Rgb1 associated markers primer sequences and PCR protocol.
Marker Name	Chr	Phys. Position PN40024 12x.v2	Phys. Position PN40024.v4	Forward Primer	Reverse Primer	Reference	Resistant allele 'Boerner'	Forward Fluo Label
GF14-04	14	25783446	26216318	TGCAAGTGGAGGATACAATCAG	CCCTTATACAGTGGTGGAAAGC	Fechter et al. (2014)	303	NED
UDV-095	14	26102129	26640241	TTTCGATTTCGATTTCGATTTA	TTGAGCACTAAAATACGCAAAAA	Di Gaspero et al (2005)	140	HEX
GF14-42	14	26425685	26963683	AAAACCTTACATGCAGACCACC	CCTTCCGTACCTTCCAACAAT	Rex et al. (2014)	333	6FAM
Primer mix concentration	4 µM
DNA concentration	1 ng/µL
reaction volume	10 µL
PCR kit	KAPA2G
Touch down thermal profile	from 60 to 55 (-0.5°C cycle) x 10

[truncated: 1 more sheets: Table S11]
